# Supplementary material for: 4,5,6,10,11,12,16,17,18,22,23,24-Dodeca­kis­[(meth­oxy­carbon­yl)meth­oxy]-2,8,14,20-tetra­pentyl­resorcin[4]arene
Source: Acta Crystallogr Sect E Struct Rep Online. 2011 Nov 16;67(Pt 12):o3305–6. doi: 10.1107/S1600536811047180 (PMC3238958; doi:10.1107/S1600536811047180)
Supplement: Supplementary file 1 [file e-67-o3305-sup1.cif]

##############################################################################
#                                                                            #
# This CIF contains the data in a paper accepted for publication in          #
# Acta Crystallographica Section E. It conforms to the requirements of       #
# Notes for Authors for Acta Crystallographica Section E, and has been       #
# peer reviewed under the auspices of the IUCr Commission on Journals.       #
#                                                                            #
# Full details of the Crystallographic Information File format               #
# are given in the paper "The Crystallographic Information File (CIF):       #
# a New Standard Archive File for Crystallography" by S. R. Hall, F. H.      #
# Allen and I. D. Brown [Acta Cryst. (1991), A47, 655-685].                  #
#                                                                            #
# The current version of the core CIF dictionary is obtainable from          #
# ftp://ftp.iucr.org/pub/cif_core.dic.                                       #
#                                                                            #
# Software is freely available for graphical display of the structure(s)     #
# in this CIF. For information consult the CIF software page                 #
# http://www.iucr.org/resources/cif/software.                                #
#                                                                            #
# This file may be used for bona fide research purposes within the           #
# scientific community so long as proper attribution is given to the journal # 
# article from which it was obtained.                                        #
#                                                                            #
##############################################################################
data_I
_audit_creation_method     SHELXL-97
_chemical_name_systematic
;
4,5,6,10,11,12,16,17,18,22,23,24-Dodecakis[(methoxycarbonyl)methoxy]-
2,8,14,20-tetrapentylresorcin[4]arene
;
_chemical_name_common     ?
_chemical_formula_moiety     'C84 H112 O36'
_chemical_formula_sum     'C84 H112 O36'
_chemical_formula_iupac     'C84 H112 O36'
_chemical_formula_weight     1697.74
_chemical_melting_point     ?
_symmetry_cell_setting     triclinic
_symmetry_space_group_name_H-M     'P -1'
_symmetry_space_group_name_Hall     '-P 1'
loop_
    _symmetry_equiv_pos_as_xyz
    'x, y, z'
    '-x, -y, -z'
_cell_length_a     13.8526(7)
_cell_length_b     13.9033(7)
_cell_length_c     23.7333(11)
_cell_angle_alpha     102.2310(10)
_cell_angle_beta     90.8650(10)
_cell_angle_gamma     94.9000(10)
_cell_volume     4448.3(4)
_cell_formula_units_Z     2
_cell_measurement_reflns_used     48747
_cell_measurement_theta_min     1.50
_cell_measurement_theta_max     28.39
_cell_measurement_temperature     173(2)
_exptl_crystal_description     block
_exptl_crystal_colour     colourless
_exptl_crystal_size_max     0.49
_exptl_crystal_size_mid     0.32
_exptl_crystal_size_min     0.28
_exptl_crystal_density_diffrn     1.268
_exptl_crystal_density_meas     ?
_exptl_crystal_density_method     'not measured'
_exptl_crystal_F_000     1808
_exptl_absorpt_coefficient_mu     0.099
_exptl_absorpt_correction_type     multi-scan
_exptl_absorpt_process_details     '(SADABS; Bruker, 2006)'
_exptl_absorpt_correction_T_min     0.9530
_exptl_absorpt_correction_T_max     0.9728
_exptl_special_details     ?
_diffrn_ambient_temperature     173(2)
_diffrn_radiation_type     MoK\a
_diffrn_radiation_wavelength     0.71073
_diffrn_radiation_source     'fine-focus sealed tube'
_diffrn_radiation_monochromator     graphite
_diffrn_measurement_device_type     'Bruker Kappa DUO APEXII'
_diffrn_measurement_method     '0.5\% \f scans and \w scans'
_diffrn_reflns_number     48747
_diffrn_reflns_av_R_equivalents     0.0270
_diffrn_reflns_av_sigmaI/netI     0.0373
_diffrn_reflns_theta_min     1.50
_diffrn_reflns_theta_max     28.39
_diffrn_reflns_theta_full     28.39
_diffrn_measured_fraction_theta_max     0.985
_diffrn_measured_fraction_theta_full     0.985
_diffrn_reflns_limit_h_min     -18
_diffrn_reflns_limit_h_max     18
_diffrn_reflns_limit_k_min     -18
_diffrn_reflns_limit_k_max     18
_diffrn_reflns_limit_l_min     -31
_diffrn_reflns_limit_l_max     31
_diffrn_standards_number     0
_diffrn_standards_interval_count     0
_diffrn_standards_interval_time     0
_diffrn_standards_decay_%     0
_refine_special_details
;
Refinement of <i>F</i>^2^ against ALL reflections. The weighted <i>R</i>-factor
<i>wR</i> and goodness of fit <i>S</i> are based on <i>F</i>^2^, conventional
<i>R</i>-factors <i>R</i> are based on <i>F</i>, with <i>F</i> set to zero for
negative <i>F</i>^2^. The threshold expression of <i>F</i>^2^ >
\s(<i>F</i>^2^) is used only for calculating <i>R</i>-factors(gt) <i>etc</i>.
and is not relevant to the choice of reflections for refinement.
<i>R</i>-factors based on <i>F</i>^2^ are statistically about twice as large
as those based on <i>F</i>, and <i>R</i>- factors based on ALL data will be
even larger.
;
_reflns_number_total     21987
_reflns_number_gt     14127
_reflns_threshold_expression     I>2sigma(I)
_refine_ls_structure_factor_coef     Fsqd
_refine_ls_matrix_type     full
_refine_ls_R_factor_all     0.1082
_refine_ls_R_factor_gt     0.0730
_refine_ls_wR_factor_gt     0.2166
_refine_ls_wR_factor_ref     0.2510
_refine_ls_goodness_of_fit_ref     1.051
_refine_ls_restrained_S_all     1.052
_refine_ls_number_reflns     21987
_refine_ls_number_parameters     1084
_refine_ls_number_restraints     19
_refine_ls_hydrogen_treatment     constr
_refine_ls_weighting_scheme     calc
_refine_ls_weighting_details
         'calc w=1/[\s^2^(Fo^2^)+(0.1324P)^2^+2.1604P] where P=(Fo^2^+2Fc^2^)/3'
_atom_sites_solution_hydrogens     geom
_atom_sites_solution_primary     direct
_atom_sites_solution_secondary     difmap
_refine_ls_shift/su_max     0.000
_refine_ls_shift/su_mean     0.000
_refine_diff_density_max     0.932
_refine_diff_density_min     -0.988
_refine_ls_extinction_method     none
_refine_ls_extinction_coef     ?
loop_
    _atom_type_symbol
    _atom_type_description
    _atom_type_scat_dispersion_real
    _atom_type_scat_dispersion_imag
    _atom_type_scat_source
    'C' 'C' 0.0033 0.0016
                         'International Tables Vol C Tables 4.2.6.8 and 6.1.1.4'
    'H' 'H' 0.0000 0.0000
                         'International Tables Vol C Tables 4.2.6.8 and 6.1.1.4'
    'O' 'O' 0.0106 0.0060
                         'International Tables Vol C Tables 4.2.6.8 and 6.1.1.4'
_computing_data_collection     'APEX2 (Bruker, 2006)'
_computing_cell_refinement     'SAINT (Bruker, 2006)'
_computing_data_reduction     'SAINT (Bruker, 2006)'
_computing_structure_solution     'SHELXS97 (Sheldrick, 2008)'
_computing_structure_refinement     'SHELXL97 (Sheldrick, 2008)'
_computing_molecular_graphics     'OLEX2 (Dolomanov et al., 2009)'
_computing_publication_material     'SHELXL97 (Sheldrick, 2008)'
loop_
    _atom_site_type_symbol
    _atom_site_label
    _atom_site_fract_x
    _atom_site_fract_y
    _atom_site_fract_z
    _atom_site_U_iso_or_equiv
    _atom_site_adp_type
    _atom_site_calc_flag
    _atom_site_refinement_flags
    _atom_site_occupancy
    _atom_site_symmetry_multiplicity
    _atom_site_disorder_assembly
    _atom_site_disorder_group
    O O1 0.13264(12) 0.31173(13) 0.14032(7) 0.0429(4) Uani d . 1 1 . .
    O O2 0.10243(17) 0.13560(17) 0.06370(10) 0.0651(6) Uani d . 1 1 . .
    O O3 0.0785(2) 0.2129(2) -0.00817(9) 0.0840(8) Uani d . 1 1 . .
    O O4 0.16273(13) 0.51494(14) 0.14819(7) 0.0464(4) Uani d . 1 1 . .
    O O6B -0.0588(11) 0.6228(14) 0.1755(8) 0.155(5) Uani d PD 0.50 1 A 2
    O O7 0.31777(14) 0.62305(13) 0.21628(7) 0.0467(4) Uani d . 1 1 . .
    O O8 0.4637(2) 0.7610(2) 0.20494(13) 0.0881(8) Uani d . 1 1 . .
    O O9 0.3824(2) 0.79052(18) 0.12883(11) 0.0858(8) Uani d . 1 1 . .
    O O10 0.58545(13) 0.52770(12) 0.18926(7) 0.0424(4) Uani d . 1 1 . .
    O O11 0.6304(3) 0.5992(2) 0.09343(11) 0.1022(11) Uani d . 1 1 . .
    O O12 0.6798(2) 0.74647(17) 0.14643(11) 0.0775(7) Uani d . 1 1 . .
    O O13 0.75594(12) 0.43942(15) 0.19019(7) 0.0467(4) Uani d . 1 1 C .
    O O14 0.89365(17) 0.3820(3) 0.11323(10) 0.0892(9) Uani d . 1 1 . .
    O O15 0.78558(19) 0.3844(3) 0.04323(10) 0.0923(9) Uani d . 1 1 . .
    O O16 0.79734(11) 0.34439(14) 0.28147(7) 0.0451(4) Uani d . 1 1 . .
    O O17 0.92758(17) 0.47149(18) 0.35766(10) 0.0703(6) Uani d . 1 1 . .
    O O18 1.04481(14) 0.43717(19) 0.29349(9) 0.0634(6) Uani d . 1 1 . .
    O O19 0.81969(12) 0.24638(13) 0.42267(7) 0.0437(4) Uani d . 1 1 D .
    O O20 1.06736(17) 0.3149(2) 0.40676(13) 0.0815(8) Uani d . 1 1 . .
    O O21 0.9688(2) 0.3370(3) 0.48027(13) 0.1046(11) Uani d . 1 1 . .
    O O22 0.80037(13) 0.04236(14) 0.40250(8) 0.0475(4) Uani d . 1 1 . .
    O O23 0.92065(18) -0.0667(2) 0.44649(12) 0.0789(7) Uani d . 1 1 . .
    O O24 0.83115(18) -0.05890(19) 0.52536(10) 0.0731(7) Uani d . 1 1 . .
    O O25 0.63472(15) -0.06190(13) 0.34663(9) 0.0549(5) Uani d . 1 1 . .
    O O26 0.72536(18) -0.19955(18) 0.38958(13) 0.0739(7) Uani d . 1 1 . .
    O O27 0.7890(2) -0.25356(19) 0.30427(12) 0.0887(9) Uani d . 1 1 . .
    O O28 0.61969(12) 0.05048(12) 0.20480(7) 0.0413(4) Uani d . 1 1 . .
    O O29 0.76894(14) 0.02241(16) 0.12940(9) 0.0601(5) Uani d . 1 1 . .
    O O30 0.84630(14) 0.16619(17) 0.17455(9) 0.0614(6) Uani d . 1 1 . .
    O O31 0.57879(13) 0.15382(12) 0.12059(7) 0.0420(4) Uani d . 1 1 . .
    O O32 0.71822(16) 0.16864(18) 0.04556(9) 0.0675(6) Uani d . 1 1 . .
    O O33 0.65902(15) 0.02776(16) -0.01339(9) 0.0618(5) Uani d . 1 1 . .
    O O34 0.39248(13) 0.21417(13) 0.11147(7) 0.0449(4) Uani d . 1 1 . .
    O O35 0.48113(19) 0.22384(16) 0.00985(9) 0.0676(6) Uani d . 1 1 . .
    O O36 0.52875(17) 0.38380(16) 0.04393(9) 0.0615(5) Uani d . 1 1 . .
    C C1 0.27237(16) 0.31799(17) 0.20164(10) 0.0360(5) Uani d . 1 1 . .
    C C2 0.21143(16) 0.36646(18) 0.17209(10) 0.0371(5) Uani d . 1 1 . .
    C C3 0.22623(17) 0.46773(18) 0.17690(10) 0.0386(5) Uani d . 1 1 . .
    C C4 0.30425(18) 0.52186(17) 0.21001(10) 0.0377(5) Uani d . 1 1 . .
    C C5 0.36682(16) 0.47595(17) 0.24047(9) 0.0340(4) Uani d . 1 1 . .
    C C6 0.34837(16) 0.37460(17) 0.23617(10) 0.0354(5) Uani d . 1 1 . .
    H H6 0.3890 0.3426 0.2575 0.042 Uiso calc R 1 1 . .
    C C7 0.44980(17) 0.53857(16) 0.27734(9) 0.0346(5) Uani d . 1 1 . .
    H H7 0.4681 0.5944 0.2580 0.042 Uiso calc R 1 1 . .
    C C8 0.54085(16) 0.48511(15) 0.27913(9) 0.0318(4) Uani d . 1 1 . .
    C C9 0.60583(16) 0.48333(16) 0.23463(9) 0.0341(5) Uani d . 1 1 . .
    C C10 0.69133(16) 0.43676(17) 0.23376(9) 0.0356(5) Uani d . 1 1 . .
    C C11 0.71685(15) 0.39636(17) 0.28034(9) 0.0343(5) Uani d . 1 1 . .
    C C12 0.65470(15) 0.39848(16) 0.32667(9) 0.0309(4) Uani d . 1 1 . .
    C C13 0.56720(15) 0.44136(15) 0.32418(9) 0.0308(4) Uani d . 1 1 . .
    H H13 0.5237 0.4406 0.3547 0.037 Uiso calc R 1 1 . .
    C C14 0.68698(16) 0.35817(16) 0.37786(9) 0.0324(4) Uani d . 1 1 . .
    H H14 0.7585 0.3760 0.3828 0.039 Uiso calc R 1 1 . .
    C C15 0.67284(16) 0.24601(16) 0.36732(9) 0.0328(4) Uani d . 1 1 . .
    C C16 0.74106(17) 0.19455(18) 0.38985(10) 0.0372(5) Uani d . 1 1 . .
    C C17 0.72957(18) 0.09213(18) 0.38165(10) 0.0405(5) Uani d . 1 1 . .
    C C18 0.64867(18) 0.03932(17) 0.35140(11) 0.0407(5) Uani d . 1 1 . .
    C C19 0.57916(17) 0.08802(17) 0.32812(9) 0.0350(5) Uani d . 1 1 . .
    C C20 0.59211(16) 0.19039(16) 0.33727(9) 0.0324(4) Uani d . 1 1 . .
    H H20 0.5440 0.2240 0.3225 0.039 Uiso calc R 1 1 . .
    C C21 0.49368(17) 0.02652(16) 0.29302(10) 0.0359(5) Uani d . 1 1 . .
    H H21 0.5174 -0.0379 0.2739 0.043 Uiso calc R 1 1 . .
    C C22 0.46404(16) 0.07671(16) 0.24526(9) 0.0345(5) Uani d . 1 1 . .
    C C23 0.53180(16) 0.09029(16) 0.20368(10) 0.0350(5) Uani d . 1 1 . .
    C C24 0.50914(17) 0.13776(16) 0.15997(9) 0.0362(5) Uani d . 1 1 . .
    C C25 0.41828(17) 0.17231(17) 0.15692(9) 0.0364(5) Uani d . 1 1 . .
    C C26 0.34932(16) 0.16143(16) 0.19821(10) 0.0353(5) Uani d . 1 1 . .
    C C27 0.37446(16) 0.11397(16) 0.24166(10) 0.0341(4) Uani d . 1 1 . .
    H H27 0.3285 0.1067 0.2701 0.041 Uiso calc R 1 1 . .
    C C28 0.25388(17) 0.20660(18) 0.19525(11) 0.0398(5) Uani d . 1 1 . .
    H H28 0.2246 0.1794 0.1557 0.048 Uiso calc R 1 1 . .
    C C29 0.1248(2) 0.3151(2) 0.08097(11) 0.0519(6) Uani d . 1 1 . .
    H H29A 0.1864 0.3446 0.0686 0.062 Uiso calc R 1 1 . .
    H H29B 0.0723 0.3560 0.0745 0.062 Uiso calc R 1 1 . .
    C C30 0.1024(2) 0.2094(3) 0.04659(12) 0.0537(7) Uani d . 1 1 . .
    C C31 0.0546(4) 0.1173(4) -0.04665(17) 0.1165(19) Uani d . 1 1 . .
    H H31A 0.0384 0.1267 -0.0853 0.175 Uiso calc R 1 1 . .
    H H31B -0.0010 0.0826 -0.0321 0.175 Uiso calc R 1 1 . .
    H H31C 0.1104 0.0780 -0.0485 0.175 Uiso calc R 1 1 . .
    C C32 0.0816(2) 0.5415(3) 0.18191(14) 0.0644(8) Uani d . 1 1 . .
    H H32A 0.1031 0.5933 0.2163 0.077 Uiso calc R 1 1 B 1
    H H32B 0.0523 0.4832 0.1953 0.077 Uiso calc R 1 1 B 1
    C C33B 0.0316(6) 0.6084(8) 0.1556(4) 0.060(2) Uani d PD 0.50 1 A 2
    C C34B -0.1142(10) 0.6568(10) 0.1266(7) 0.155(5) Uani d PD 0.50 1 A 2
    H H34A -0.1803 0.6690 0.1383 0.233 Uiso calc PR 0.50 1 A 2
    H H34B -0.1166 0.6050 0.0913 0.233 Uiso calc PR 0.50 1 A 2
    H H34C -0.0805 0.7177 0.1194 0.233 Uiso calc PR 0.50 1 A 2
    C C35 0.3204(4) 0.6603(3) 0.16515(16) 0.0885(14) Uani d . 1 1 . .
    H H35A 0.2571 0.6848 0.1583 0.106 Uiso calc R 1 1 . .
    H H35B 0.3317 0.6065 0.1319 0.106 Uiso calc R 1 1 . .
    C C36 0.3975(3) 0.7411(2) 0.16959(14) 0.0651(8) Uani d . 1 1 . .
    C C37 0.4514(4) 0.8719(3) 0.12526(17) 0.0892(13) Uani d . 1 1 . .
    H H37A 0.4317 0.9021 0.0937 0.134 Uiso calc R 1 1 . .
    H H37B 0.5156 0.8481 0.1180 0.134 Uiso calc R 1 1 . .
    H H37C 0.4540 0.9211 0.1617 0.134 Uiso calc R 1 1 . .
    C C38 0.41432(18) 0.58630(17) 0.33713(10) 0.0385(5) Uani d . 1 1 . .
    H H38A 0.3491 0.6083 0.3325 0.046 Uiso calc R 1 1 . .
    H H38B 0.4085 0.5361 0.3612 0.046 Uiso calc R 1 1 . .
    C C39 0.48218(19) 0.67438(18) 0.36810(10) 0.0430(5) Uani d . 1 1 . .
    H H39A 0.5475 0.6523 0.3722 0.052 Uiso calc R 1 1 . .
    H H39B 0.4875 0.7246 0.3441 0.052 Uiso calc R 1 1 . .
    C C40 0.4492(2) 0.7219(2) 0.42729(11) 0.0499(6) Uani d . 1 1 . .
    H H40A 0.4524 0.6745 0.4529 0.060 Uiso calc R 1 1 . .
    H H40B 0.3807 0.7358 0.4240 0.060 Uiso calc R 1 1 . .
    C C41 0.5095(3) 0.8174(2) 0.45475(12) 0.0563(7) Uani d . 1 1 . .
    H H41A 0.5782 0.8038 0.4574 0.068 Uiso calc R 1 1 . .
    H H41B 0.5054 0.8653 0.4295 0.068 Uiso calc R 1 1 . .
    C C42 0.4774(4) 0.8637(3) 0.51429(15) 0.0848(12) Uani d . 1 1 . .
    H H42A 0.5189 0.9246 0.5297 0.127 Uiso calc R 1 1 . .
    H H42B 0.4827 0.8173 0.5398 0.127 Uiso calc R 1 1 . .
    H H42C 0.4100 0.8791 0.5119 0.127 Uiso calc R 1 1 . .
    C C43 0.6397(3) 0.6229(2) 0.19571(13) 0.0613(8) Uani d . 1 1 . .
    H H43A 0.7057 0.6199 0.2115 0.074 Uiso calc R 1 1 . .
    H H43B 0.6075 0.6729 0.2232 0.074 Uiso calc R 1 1 . .
    C C44 0.6463(3) 0.6519(2) 0.13949(14) 0.0647(8) Uani d . 1 1 . .
    C C45 0.6989(4) 0.7835(3) 0.0947(2) 0.0969(14) Uani d . 1 1 . .
    H H45A 0.7234 0.8534 0.1054 0.145 Uiso calc R 1 1 . .
    H H45B 0.6388 0.7766 0.0713 0.145 Uiso calc R 1 1 . .
    H H45C 0.7473 0.7457 0.0724 0.145 Uiso calc R 1 1 . .
    C C46 0.72502(19) 0.3873(2) 0.13404(11) 0.0485(6) Uani d . 1 1 . .
    H H46A 0.6738 0.4209 0.1185 0.058 Uiso calc R 1 1 C .
    H H46B 0.6988 0.3191 0.1349 0.058 Uiso calc R 1 1 . .
    C C47 0.8126(2) 0.3856(3) 0.09716(12) 0.0596(8) Uani d . 1 1 C .
    C C49 0.88925(19) 0.3759(3) 0.26271(12) 0.0618(8) Uani d . 1 1 . .
    H H49A 0.8798 0.4171 0.2342 0.074 Uiso calc R 1 1 . .
    H H49B 0.9209 0.3172 0.2432 0.074 Uiso calc R 1 1 . .
    C C50 0.95370(19) 0.4331(2) 0.31051(12) 0.0469(6) Uani d . 1 1 . .
    C C51 1.1197(3) 0.4892(4) 0.33409(18) 0.0851(12) Uani d . 1 1 . .
    H H51A 1.1824 0.4871 0.3155 0.128 Uiso calc R 1 1 . .
    H H51B 1.1221 0.4578 0.3673 0.128 Uiso calc R 1 1 . .
    H H51C 1.1056 0.5581 0.3471 0.128 Uiso calc R 1 1 . .
    C C52 0.64378(17) 0.40365(17) 0.43593(9) 0.0349(5) Uani d . 1 1 . .
    H H52A 0.5722 0.3920 0.4322 0.042 Uiso calc R 1 1 . .
    H H52B 0.6658 0.3694 0.4657 0.042 Uiso calc R 1 1 . .
    C C53 0.6716(2) 0.51402(18) 0.45618(10) 0.0440(6) Uani d . 1 1 . .
    H H53A 0.7414 0.5280 0.4497 0.053 Uiso calc R 1 1 . .
    H H53B 0.6346 0.5499 0.4325 0.053 Uiso calc R 1 1 . .
    C C54 0.6527(2) 0.5531(2) 0.51943(11) 0.0471(6) Uani d . 1 1 . .
    H H54A 0.5830 0.5385 0.5259 0.056 Uiso calc R 1 1 . .
    H H54B 0.6899 0.5172 0.5430 0.056 Uiso calc R 1 1 . .
    C C55 0.6792(3) 0.6621(2) 0.54015(13) 0.0608(8) Uani d . 1 1 . .
    H H55A 0.6386 0.6981 0.5185 0.073 Uiso calc R 1 1 . .
    H H55B 0.7476 0.6774 0.5311 0.073 Uiso calc R 1 1 . .
    C C56 0.6672(3) 0.7004(3) 0.60402(14) 0.0701(9) Uani d . 1 1 . .
    H H56A 0.6856 0.7717 0.6140 0.105 Uiso calc R 1 1 . .
    H H56B 0.7087 0.6669 0.6260 0.105 Uiso calc R 1 1 . .
    H H56C 0.5993 0.6873 0.6134 0.105 Uiso calc R 1 1 . .
    C C57 0.90769(18) 0.2393(2) 0.39250(12) 0.0471(6) Uani d . 1 1 . .
    H H57A 0.8991 0.2598 0.3554 0.057 Uiso calc R 1 1 D .
    H H57B 0.9234 0.1696 0.3838 0.057 Uiso calc R 1 1 . .
    C C58 0.9896(2) 0.3023(2) 0.42670(15) 0.0582(7) Uani d . 1 1 D .
    C C60 0.7784(2) 0.0235(2) 0.45776(12) 0.0521(7) Uani d . 1 1 . .
    H H60A 0.7130 -0.0117 0.4565 0.063 Uiso calc R 1 1 . .
    H H60B 0.7796 0.0865 0.4866 0.063 Uiso calc R 1 1 . .
    C C61 0.8536(2) -0.0389(2) 0.47394(14) 0.0549(7) Uani d . 1 1 . .
    C C62 0.8964(4) -0.1161(4) 0.5486(2) 0.0988(14) Uani d . 1 1 . .
    H H62A 0.8737 -0.1266 0.5859 0.148 Uiso calc R 1 1 . .
    H H62B 0.9613 -0.0808 0.5538 0.148 Uiso calc R 1 1 . .
    H H62C 0.8989 -0.1802 0.5220 0.148 Uiso calc R 1 1 . .
    C C63 0.6997(3) -0.1183(2) 0.31008(15) 0.0736(10) Uani d . 1 1 . .
    H H63A 0.7548 -0.0743 0.3012 0.088 Uiso calc R 1 1 . .
    H H63B 0.6658 -0.1525 0.2734 0.088 Uiso calc R 1 1 . .
    C C64 0.7369(2) -0.1944(2) 0.34179(17) 0.0613(8) Uani d . 1 1 . .
    C C65 0.8307(4) -0.3291(3) 0.3290(2) 0.1020(15) Uani d . 1 1 . .
    H H65A 0.8673 -0.3703 0.2997 0.153 Uiso calc R 1 1 . .
    H H65B 0.7786 -0.3705 0.3421 0.153 Uiso calc R 1 1 . .
    H H65C 0.8742 -0.2972 0.3618 0.153 Uiso calc R 1 1 . .
    C C66 0.41294(18) 0.00307(18) 0.33315(11) 0.0416(5) Uani d . 1 1 . .
    H H66A 0.4433 -0.0118 0.3680 0.050 Uiso calc R 1 1 . .
    H H66B 0.3781 0.0628 0.3457 0.050 Uiso calc R 1 1 . .
    C C67 0.3390(2) -0.08324(19) 0.30649(13) 0.0494(6) Uani d . 1 1 . .
    H H67A 0.3056 -0.0676 0.2728 0.059 Uiso calc R 1 1 . .
    H H67B 0.3732 -0.1430 0.2927 0.059 Uiso calc R 1 1 . .
    C C68 0.2637(3) -0.1046(2) 0.34966(17) 0.0691(9) Uani d U 1 1 . .
    H H68A 0.2979 -0.1136 0.3849 0.083 Uiso calc R 1 1 . .
    H H68B 0.2260 -0.0466 0.3608 0.083 Uiso calc R 1 1 . .
    C C69 0.1947(3) -0.1945(3) 0.3272(3) 0.1151(14) Uani d U 1 1 . .
    H H69A 0.2319 -0.2527 0.3155 0.138 Uiso calc R 1 1 . .
    H H69B 0.1589 -0.1852 0.2926 0.138 Uiso calc R 1 1 . .
    C C71 0.70280(17) 0.1200(2) 0.21429(11) 0.0440(6) Uani d . 1 1 . .
    H H71A 0.7344 0.1199 0.2520 0.053 Uiso calc R 1 1 . .
    H H71B 0.6827 0.1870 0.2156 0.053 Uiso calc R 1 1 . .
    C C72 0.77419(18) 0.0953(2) 0.16712(11) 0.0460(6) Uani d . 1 1 . .
    C C73 0.9223(2) 0.1517(3) 0.13299(15) 0.0713(10) Uani d . 1 1 . .
    H H73A 0.9720 0.2077 0.1421 0.107 Uiso calc R 1 1 . .
    H H73B 0.8947 0.1469 0.0941 0.107 Uiso calc R 1 1 . .
    H H73C 0.9516 0.0906 0.1346 0.107 Uiso calc R 1 1 . .
    C C74 0.57699(19) 0.07468(19) 0.07079(10) 0.0426(5) Uani d . 1 1 . .
    H H74A 0.5147 0.0688 0.0488 0.051 Uiso calc R 1 1 . .
    H H74B 0.5841 0.0114 0.0825 0.051 Uiso calc R 1 1 . .
    C C75 0.6599(2) 0.0980(2) 0.03421(11) 0.0466(6) Uani d . 1 1 . .
    C C76 0.7376(3) 0.0367(3) -0.05216(16) 0.0840(12) Uani d . 1 1 . .
    H H76A 0.7301 -0.0189 -0.0855 0.126 Uiso calc R 1 1 . .
    H H76B 0.7997 0.0362 -0.0319 0.126 Uiso calc R 1 1 . .
    H H76C 0.7362 0.0989 -0.0652 0.126 Uiso calc R 1 1 . .
    C C77 0.4464(2) 0.30404(19) 0.10712(11) 0.0454(6) Uani d . 1 1 . .
    H H77A 0.5004 0.3191 0.1363 0.054 Uiso calc R 1 1 . .
    H H77B 0.4039 0.3588 0.1151 0.054 Uiso calc R 1 1 . .
    C C78 0.4864(2) 0.2963(2) 0.04783(11) 0.0487(6) Uani d . 1 1 . .
    C C79 0.5725(3) 0.3904(3) -0.01014(14) 0.0715(9) Uani d . 1 1 . .
    H H79A 0.6012 0.4580 -0.0080 0.107 Uiso calc R 1 1 . .
    H H79B 0.5229 0.3729 -0.0414 0.107 Uiso calc R 1 1 . .
    H H79C 0.6232 0.3447 -0.0177 0.107 Uiso calc R 1 1 . .
    C C80 0.17789(19) 0.1841(2) 0.23849(14) 0.0523(7) Uani d . 1 1 E .
    H H80A 0.2091 0.1992 0.2775 0.063 Uiso calc R 1 1 . .
    H H80B 0.1260 0.2290 0.2389 0.063 Uiso calc R 1 1 . .
    C C48A 0.8589(6) 0.3402(9) 0.0006(3) 0.0923(9) Uani d P 0.50 1 C 1
    H H48A 0.8370 0.3417 -0.0386 0.138 Uiso calc PR 0.50 1 C 1
    H H48B 0.8649 0.2716 0.0035 0.138 Uiso calc PR 0.50 1 C 1
    H H48C 0.9219 0.3786 0.0095 0.138 Uiso calc PR 0.50 1 C 1
    C C59A 1.0468(7) 0.3747(9) 0.5269(4) 0.1046(11) Uani d P 0.50 1 D 1
    H H59A 1.0165 0.3990 0.5636 0.157 Uiso calc PR 0.50 1 D 1
    H H59B 1.0882 0.4287 0.5166 0.157 Uiso calc PR 0.50 1 D 1
    H H59C 1.0861 0.3209 0.5306 0.157 Uiso calc PR 0.50 1 D 1
    C C48B 0.8624(6) 0.4000(9) 0.0032(3) 0.0923(9) Uani d P 0.50 1 C 2
    H H48D 0.8332 0.3995 -0.0347 0.138 Uiso calc PR 0.50 1 C 2
    H H48E 0.9056 0.3469 -0.0003 0.138 Uiso calc PR 0.50 1 C 2
    H H48F 0.8996 0.4638 0.0180 0.138 Uiso calc PR 0.50 1 C 2
    C C59B 1.0539(7) 0.4097(9) 0.5074(4) 0.1046(11) Uani d P 0.50 1 D 2
    H H59D 1.0404 0.4383 0.5476 0.157 Uiso calc PR 0.50 1 D 2
    H H59E 1.0633 0.4626 0.4860 0.157 Uiso calc PR 0.50 1 D 2
    H H59F 1.1128 0.3751 0.5062 0.157 Uiso calc PR 0.50 1 D 2
    C C70 0.1219(3) -0.2139(3) 0.3726(3) 0.1151(14) Uani d . 1 1 . .
    H H70A 0.0780 -0.2727 0.3563 0.173 Uiso calc R 1 1 . .
    H H70B 0.0842 -0.1568 0.3839 0.173 Uiso calc R 1 1 . .
    H H70C 0.1569 -0.2248 0.4066 0.173 Uiso calc R 1 1 . .
    C C82A 0.0532(9) 0.0504(7) 0.2614(6) 0.0989(10) Uani d PD 0.50 1 E 1
    H H82A 0.0030 0.0972 0.2625 0.119 Uiso calc PR 0.50 1 E 1
    H H82B 0.0790 0.0575 0.3014 0.119 Uiso calc PR 0.50 1 E 1
    C C83B 0.0037(7) -0.0223(7) 0.2817(5) 0.0989(10) Uani d PD 0.50 1 E 2
    H H83A -0.0426 -0.0128 0.3134 0.119 Uiso calc PR 0.50 1 E 2
    H H83B 0.0552 -0.0614 0.2918 0.119 Uiso calc PR 0.50 1 E 2
    C C83A 0.0065(7) -0.0521(7) 0.2412(5) 0.0989(10) Uani d PD 0.50 1 E 1
    H H83C 0.0549 -0.1009 0.2398 0.119 Uiso calc PR 0.50 1 E 1
    H H83D -0.0238 -0.0603 0.2023 0.119 Uiso calc PR 0.50 1 E 1
    C C84B -0.0498(6) -0.0769(7) 0.2240(4) 0.0989(10) Uani d PD 0.50 1 E 2
    H H84A -0.0870 -0.1370 0.2299 0.148 Uiso calc PR 0.50 1 E 2
    H H84B -0.0021 -0.0947 0.1944 0.148 Uiso calc PR 0.50 1 E 2
    H H84C -0.0939 -0.0334 0.2115 0.148 Uiso calc PR 0.50 1 E 2
    C C84A -0.0696(6) -0.0663(7) 0.2845(5) 0.0989(10) Uani d PD 0.50 1 E 1
    H H84D -0.1002 -0.1342 0.2744 0.148 Uiso calc PR 0.50 1 E 1
    H H84E -0.1188 -0.0199 0.2840 0.148 Uiso calc PR 0.50 1 E 1
    H H84F -0.0390 -0.0541 0.3232 0.148 Uiso calc PR 0.50 1 E 1
    C C82B 0.0481(9) 0.0789(7) 0.2726(6) 0.0989(10) Uani d PD 0.50 1 E 2
    H H82C 0.0753 0.1175 0.3103 0.119 Uiso calc PR 0.50 1 E 2
    H H82D -0.0050 0.1146 0.2609 0.119 Uiso calc PR 0.50 1 E 2
    C C81 0.1314(3) 0.0780(3) 0.2262(2) 0.0989(10) Uani d D 1 1 . .
    H H81A 0.1067 0.0618 0.1856 0.119 Uiso calc R 1 1 E 1
    H H81B 0.1836 0.0346 0.2288 0.119 Uiso calc R 1 1 E 1
    O O5A 0.0172(6) 0.5699(6) 0.0932(4) 0.106(3) Uani d PD 0.50 1 A 1
    O O5B 0.0472(7) 0.6391(9) 0.1141(5) 0.142(5) Uani d PD 0.50 1 A 2
    C C33A 0.0037(8) 0.5812(9) 0.1459(6) 0.105(6) Uani d PD 0.50 1 A 1
    O O6A -0.0469(7) 0.6352(10) 0.1866(5) 0.0859(19) Uani d PD 0.50 1 A 1
    C C34A -0.1111(6) 0.6977(7) 0.1668(4) 0.0859(19) Uani d PD 0.50 1 A 1
    H H34D -0.1449 0.7335 0.1996 0.129 Uiso calc PR 0.50 1 A 1
    H H34E -0.1587 0.6571 0.1387 0.129 Uiso calc PR 0.50 1 A 1
    H H34F -0.0737 0.7450 0.1485 0.129 Uiso calc PR 0.50 1 A 1
loop_
    _atom_site_aniso_label
    _atom_site_aniso_U_11
    _atom_site_aniso_U_22
    _atom_site_aniso_U_33
    _atom_site_aniso_U_12
    _atom_site_aniso_U_13
    _atom_site_aniso_U_23
    O1 0.0356(9) 0.0551(10) 0.0370(8) -0.0006(7) -0.0095(7) 0.0098(7)
    O2 0.0721(15) 0.0595(13) 0.0586(13) 0.0093(11) 0.0098(11) -0.0008(10)
    O3 0.106(2) 0.0953(19) 0.0388(11) -0.0154(15) -0.0057(12) -0.0014(11)
    O4 0.0482(10) 0.0555(11) 0.0404(9) 0.0099(8) -0.0066(8) 0.0196(8)
    O6B 0.125(7) 0.112(6) 0.231(11) 0.071(6) -0.026(6) 0.022(7)
    O7 0.0620(11) 0.0381(9) 0.0422(9) 0.0031(8) -0.0084(8) 0.0145(7)
    O8 0.100(2) 0.0786(17) 0.0863(18) -0.0127(15) -0.0174(16) 0.0284(15)
    O9 0.133(2) 0.0634(14) 0.0619(14) -0.0249(15) -0.0115(14) 0.0291(12)
    O10 0.0578(11) 0.0359(8) 0.0332(8) -0.0006(7) 0.0016(7) 0.0088(7)
    O11 0.177(3) 0.0711(17) 0.0541(14) -0.0273(18) -0.0237(17) 0.0209(13)
    O12 0.1058(19) 0.0533(13) 0.0777(16) -0.0071(12) 0.0090(14) 0.0294(12)
    O13 0.0377(9) 0.0685(12) 0.0285(8) -0.0081(8) 0.0049(7) 0.0034(8)
    O14 0.0456(13) 0.167(3) 0.0556(13) 0.0179(15) 0.0090(10) 0.0216(16)
    O15 0.0693(14) 0.170(3) 0.0415(10) 0.0178(16) 0.0131(9) 0.0290(15)
    O16 0.0279(8) 0.0666(12) 0.0386(9) 0.0077(7) 0.0033(7) 0.0047(8)
    O17 0.0631(14) 0.0711(14) 0.0623(13) -0.0039(11) -0.0017(11) -0.0137(11)
    O18 0.0353(10) 0.0942(16) 0.0617(13) -0.0055(10) -0.0047(9) 0.0241(12)
    O19 0.0376(9) 0.0507(10) 0.0384(9) 0.0070(7) -0.0098(7) -0.0006(7)
    O20 0.0443(13) 0.0868(18) 0.119(2) -0.0046(11) -0.0089(13) 0.0388(16)
    O21 0.0631(14) 0.139(3) 0.0811(18) -0.0007(15) -0.0243(13) -0.0405(16)
    O22 0.0459(10) 0.0533(11) 0.0466(10) 0.0184(8) -0.0058(8) 0.0127(8)
    O23 0.0677(15) 0.0925(18) 0.0885(18) 0.0362(14) 0.0008(13) 0.0352(15)
    O24 0.0823(16) 0.0794(16) 0.0677(14) 0.0196(13) -0.0118(12) 0.0344(13)
    O25 0.0630(12) 0.0341(9) 0.0673(12) 0.0115(8) -0.0115(10) 0.0087(8)
    O26 0.0749(16) 0.0640(14) 0.0901(19) 0.0155(12) -0.0053(13) 0.0297(13)
    O27 0.123(2) 0.0605(14) 0.0801(17) 0.0475(15) -0.0207(16) -0.0041(12)
    O28 0.0348(8) 0.0406(9) 0.0451(9) 0.0050(7) 0.0010(7) 0.0008(7)
    O29 0.0497(11) 0.0590(12) 0.0600(12) 0.0065(9) 0.0083(9) -0.0143(10)
    O30 0.0403(10) 0.0736(14) 0.0565(12) -0.0069(9) 0.0134(9) -0.0134(10)
    O31 0.0464(9) 0.0415(9) 0.0328(8) -0.0035(7) 0.0043(7) -0.0014(7)
    O32 0.0633(13) 0.0753(15) 0.0506(12) -0.0166(11) 0.0139(10) -0.0084(10)
    O33 0.0573(12) 0.0663(13) 0.0495(11) 0.0030(10) 0.0080(9) -0.0146(9)
    O34 0.0531(10) 0.0437(9) 0.0367(9) -0.0041(8) -0.0109(8) 0.0099(7)
    O35 0.1036(18) 0.0573(13) 0.0397(10) 0.0062(12) 0.0008(11) 0.0056(9)
    O36 0.0785(15) 0.0582(12) 0.0456(11) -0.0073(10) 0.0035(10) 0.0117(9)
    C1 0.0340(11) 0.0359(11) 0.0359(11) 0.0014(9) -0.0039(9) 0.0039(9)
    C2 0.0330(11) 0.0443(12) 0.0332(11) 0.0034(9) -0.0024(9) 0.0070(9)
    C3 0.0390(12) 0.0478(13) 0.0312(11) 0.0079(10) -0.0016(9) 0.0120(10)
    C4 0.0448(13) 0.0373(12) 0.0316(11) 0.0044(10) 0.0027(9) 0.0089(9)
    C5 0.0361(11) 0.0355(11) 0.0291(10) 0.0026(9) -0.0006(8) 0.0041(8)
    C6 0.0335(11) 0.0370(11) 0.0346(11) 0.0041(9) -0.0049(9) 0.0052(9)
    C7 0.0388(12) 0.0314(10) 0.0318(10) 0.0008(9) -0.0019(9) 0.0037(8)
    C8 0.0330(11) 0.0282(10) 0.0306(10) -0.0022(8) -0.0026(8) 0.0004(8)
    C9 0.0390(12) 0.0325(11) 0.0277(10) -0.0043(9) -0.0016(8) 0.0031(8)
    C10 0.0327(11) 0.0401(12) 0.0297(10) -0.0060(9) 0.0038(8) 0.0011(9)
    C11 0.0270(10) 0.0401(12) 0.0311(10) -0.0013(8) -0.0010(8) -0.0012(9)
    C12 0.0287(10) 0.0329(10) 0.0277(10) -0.0013(8) -0.0017(8) 0.0003(8)
    C13 0.0290(10) 0.0319(10) 0.0282(10) -0.0015(8) 0.0012(8) 0.0009(8)
    C14 0.0297(10) 0.0354(11) 0.0294(10) 0.0019(8) -0.0011(8) 0.0011(8)
    C15 0.0338(11) 0.0353(11) 0.0272(10) 0.0079(8) 0.0003(8) 0.0004(8)
    C16 0.0348(11) 0.0442(12) 0.0308(10) 0.0074(9) -0.0044(9) 0.0028(9)
    C17 0.0435(13) 0.0435(13) 0.0357(11) 0.0154(10) -0.0031(10) 0.0068(10)
    C18 0.0462(13) 0.0337(11) 0.0411(12) 0.0090(10) -0.0031(10) 0.0040(9)
    C19 0.0371(11) 0.0357(11) 0.0308(10) 0.0046(9) -0.0035(9) 0.0037(9)
    C20 0.0317(10) 0.0354(11) 0.0289(10) 0.0069(8) -0.0020(8) 0.0031(8)
    C21 0.0389(12) 0.0307(11) 0.0367(11) 0.0030(9) -0.0011(9) 0.0044(9)
    C22 0.0368(11) 0.0304(10) 0.0324(10) -0.0004(8) -0.0037(9) -0.0003(8)
    C23 0.0332(11) 0.0318(11) 0.0351(11) 0.0013(8) -0.0032(9) -0.0029(8)
    C24 0.0405(12) 0.0330(11) 0.0307(10) -0.0035(9) 0.0007(9) -0.0002(8)
    C25 0.0408(12) 0.0341(11) 0.0313(10) -0.0027(9) -0.0067(9) 0.0029(9)
    C26 0.0353(11) 0.0306(10) 0.0363(11) -0.0017(8) -0.0068(9) 0.0013(9)
    C27 0.0333(11) 0.0320(11) 0.0344(11) -0.0010(8) -0.0024(9) 0.0028(8)
    C28 0.0344(12) 0.0387(12) 0.0434(12) -0.0013(9) -0.0095(10) 0.0051(10)
    C29 0.0517(15) 0.0635(17) 0.0391(13) 0.0016(13) -0.0092(11) 0.0101(12)
    C30 0.0435(15) 0.072(2) 0.0391(13) 0.0032(13) 0.0040(11) -0.0015(13)
    C31 0.151(5) 0.121(4) 0.052(2) -0.033(3) -0.005(2) -0.022(2)
    C32 0.0660(19) 0.076(2) 0.0591(18) 0.0308(16) 0.0038(15) 0.0217(16)
    C33B 0.031(4) 0.085(7) 0.075(5) 0.012(4) 0.007(4) 0.040(5)
    C34B 0.125(7) 0.112(6) 0.231(11) 0.071(6) -0.026(6) 0.022(7)
    C35 0.128(3) 0.076(2) 0.066(2) -0.036(2) -0.030(2) 0.0446(19)
    C36 0.098(3) 0.0474(16) 0.0461(16) 0.0030(16) -0.0016(17) 0.0039(13)
    C37 0.139(4) 0.0513(19) 0.071(2) -0.021(2) 0.012(2) 0.0100(17)
    C38 0.0410(12) 0.0374(12) 0.0347(11) 0.0073(9) -0.0010(9) 0.0012(9)
    C39 0.0493(14) 0.0378(12) 0.0377(12) 0.0049(10) -0.0013(10) -0.0013(10)
    C40 0.0567(16) 0.0461(14) 0.0414(13) 0.0085(12) 0.0046(12) -0.0048(11)
    C41 0.078(2) 0.0455(15) 0.0406(14) 0.0053(14) 0.0006(13) -0.0015(11)
    C42 0.121(3) 0.064(2) 0.0566(19) 0.010(2) 0.017(2) -0.0172(16)
    C43 0.087(2) 0.0431(15) 0.0505(16) -0.0134(14) 0.0028(15) 0.0111(12)
    C44 0.087(2) 0.0494(16) 0.0578(18) -0.0105(15) -0.0114(16) 0.0181(14)
    C45 0.126(4) 0.078(3) 0.098(3) -0.011(2) -0.003(3) 0.052(2)
    C46 0.0421(14) 0.0633(17) 0.0336(12) -0.0011(12) 0.0051(10) -0.0019(11)
    C47 0.0452(16) 0.094(2) 0.0373(13) 0.0063(15) 0.0070(12) 0.0085(14)
    C49 0.0312(13) 0.105(3) 0.0439(15) 0.0020(14) 0.0041(11) 0.0059(15)
    C50 0.0412(13) 0.0519(15) 0.0478(14) 0.0013(11) -0.0024(11) 0.0124(12)
    C51 0.054(2) 0.113(3) 0.086(3) -0.030(2) -0.0198(18) 0.035(2)
    C52 0.0380(12) 0.0375(11) 0.0262(10) 0.0037(9) -0.0014(8) 0.0002(8)
    C53 0.0537(15) 0.0384(12) 0.0347(12) 0.0003(11) 0.0001(10) -0.0025(9)
    C54 0.0508(15) 0.0464(14) 0.0371(12) 0.0049(11) 0.0022(11) -0.0068(10)
    C55 0.076(2) 0.0436(15) 0.0527(16) 0.0025(14) 0.0028(15) -0.0108(12)
    C56 0.073(2) 0.0630(19) 0.0570(18) 0.0024(16) 0.0021(16) -0.0254(15)
    C57 0.0383(13) 0.0549(15) 0.0479(14) 0.0084(11) -0.0042(11) 0.0094(12)
    C58 0.0447(16) 0.0565(17) 0.072(2) 0.0068(13) -0.0126(14) 0.0106(15)
    C60 0.0568(16) 0.0580(16) 0.0442(14) 0.0186(13) -0.0061(12) 0.0122(12)
    C61 0.0550(17) 0.0511(16) 0.0612(17) 0.0082(13) -0.0139(14) 0.0177(13)
    C62 0.111(3) 0.098(3) 0.108(3) 0.024(3) -0.015(3) 0.065(3)
    C63 0.108(3) 0.0476(17) 0.0611(19) 0.0343(18) -0.0197(19) -0.0059(14)
    C64 0.0600(18) 0.0381(14) 0.079(2) 0.0095(12) -0.0238(16) -0.0015(14)
    C65 0.117(4) 0.071(3) 0.122(4) 0.047(3) -0.019(3) 0.017(2)
    C66 0.0452(13) 0.0385(12) 0.0407(12) 0.0013(10) 0.0003(10) 0.0083(10)
    C67 0.0494(15) 0.0386(13) 0.0584(16) -0.0021(11) -0.0012(12) 0.0090(12)
    C68 0.0627(19) 0.0501(17) 0.093(3) 0.0002(14) 0.0207(18) 0.0137(16)
    C69 0.0762(19) 0.0654(17) 0.197(4) -0.0128(14) 0.046(2) 0.017(2)
    C71 0.0348(12) 0.0506(14) 0.0408(13) 0.0022(10) -0.0006(10) -0.0027(10)
    C72 0.0365(13) 0.0538(15) 0.0438(13) 0.0066(11) -0.0002(10) 0.0005(11)
    C73 0.0426(16) 0.091(2) 0.067(2) -0.0053(15) 0.0179(14) -0.0103(17)
    C74 0.0451(13) 0.0406(12) 0.0365(12) 0.0009(10) -0.0017(10) -0.0032(10)
    C75 0.0485(14) 0.0508(15) 0.0368(12) 0.0083(12) -0.0003(11) -0.0007(11)
    C76 0.077(2) 0.099(3) 0.061(2) 0.005(2) 0.0257(18) -0.0157(19)
    C77 0.0550(15) 0.0402(13) 0.0393(12) 0.0015(11) -0.0015(11) 0.0062(10)
    C78 0.0585(16) 0.0483(15) 0.0396(13) 0.0061(12) -0.0070(12) 0.0100(11)
    C79 0.082(2) 0.086(2) 0.0485(17) -0.0080(19) 0.0041(16) 0.0244(16)
    C80 0.0321(12) 0.0546(16) 0.0726(19) -0.0001(11) -0.0024(12) 0.0212(14)
    C48A 0.0693(14) 0.170(3) 0.0415(10) 0.0178(16) 0.0131(9) 0.0290(15)
    C59A 0.0631(14) 0.139(3) 0.0811(18) -0.0007(15) -0.0243(13) -0.0405(16)
    C48B 0.0693(14) 0.170(3) 0.0415(10) 0.0178(16) 0.0131(9) 0.0290(15)
    C59B 0.0631(14) 0.139(3) 0.0811(18) -0.0007(15) -0.0243(13) -0.0405(16)
    C70 0.0762(19) 0.0654(17) 0.197(4) -0.0128(14) 0.046(2) 0.017(2)
    C82A 0.0645(14) 0.092(2) 0.143(3) -0.0269(14) -0.0132(17) 0.045(2)
    C83B 0.0645(14) 0.092(2) 0.143(3) -0.0269(14) -0.0132(17) 0.045(2)
    C83A 0.0645(14) 0.092(2) 0.143(3) -0.0269(14) -0.0132(17) 0.045(2)
    C84B 0.0645(14) 0.092(2) 0.143(3) -0.0269(14) -0.0132(17) 0.045(2)
    C84A 0.0645(14) 0.092(2) 0.143(3) -0.0269(14) -0.0132(17) 0.045(2)
    C82B 0.0645(14) 0.092(2) 0.143(3) -0.0269(14) -0.0132(17) 0.045(2)
    C81 0.0645(14) 0.092(2) 0.143(3) -0.0269(14) -0.0132(17) 0.045(2)
    O5A 0.100(5) 0.121(6) 0.117(6) 0.031(5) -0.037(5) 0.066(5)
    O5B 0.134(8) 0.219(11) 0.140(8) 0.123(8) 0.081(6) 0.140(8)
    C33A 0.082(9) 0.060(6) 0.174(13) -0.002(5) -0.075(9) 0.036(7)
    O6A 0.065(3) 0.102(4) 0.109(4) 0.049(3) 0.026(3) 0.045(4)
    C34A 0.065(3) 0.102(4) 0.109(4) 0.049(3) 0.026(3) 0.045(4)
_geom_special_details
;
All e.s.d.'s (except the e.s.d. in the dihedral angle between two l.s. planes)
are estimated using the full covariance matrix. The cell e.s.d.'s are taken
into account individually in the estimation of e.s.d.'s in distances, angles
and torsion angles; correlations between e.s.d.'s in cell parameters are only
used when they are defined by crystal symmetry. An approximate (isotropic)
treatment of cell e.s.d.'s is used for estimating e.s.d.'s involving l.s.
planes.
;
loop_
    _geom_bond_atom_site_label_1
    _geom_bond_atom_site_label_2
    _geom_bond_site_symmetry_2
    _geom_bond_distance
    _geom_bond_publ_flag
    O1 C2 . 1.389(3) ?
    O1 C29 . 1.422(3) ?
    O2 C30 . 1.181(4) ?
    O3 C30 . 1.348(4) ?
    O3 C31 . 1.453(5) ?
    O4 C3 . 1.392(3) ?
    O4 C32 . 1.419(4) ?
    O6B C33B . 1.361(14) ?
    O6B C34B . 1.558(15) ?
    O7 C4 . 1.379(3) ?
    O7 C35 . 1.417(3) ?
    O8 C36 . 1.207(4) ?
    O9 C36 . 1.324(4) ?
    O9 C37 . 1.435(4) ?
    O10 C9 . 1.386(3) ?
    O10 C43 . 1.442(3) ?
    O11 C44 . 1.186(4) ?
    O12 C44 . 1.331(4) ?
    O12 C45 . 1.448(4) ?
    O13 C10 . 1.382(3) ?
    O13 C46 . 1.416(3) ?
    O14 C47 . 1.188(4) ?
    O15 C47 . 1.325(4) ?
    O15 C48B . 1.469(8) ?
    O15 C48A . 1.519(9) ?
    O16 C11 . 1.382(3) ?
    O16 C49 . 1.420(3) ?
    O17 C50 . 1.208(3) ?
    O18 C50 . 1.331(3) ?
    O18 C51 . 1.440(4) ?
    O19 C16 . 1.384(3) ?
    O19 C57 . 1.423(3) ?
    O20 C58 . 1.197(4) ?
    O21 C58 . 1.306(4) ?
    O21 C59A . 1.512(9) ?
    O21 C59B . 1.525(10) ?
    O22 C17 . 1.390(3) ?
    O22 C60 . 1.423(3) ?
    O23 C61 . 1.187(4) ?
    O24 C61 . 1.343(4) ?
    O24 C62 . 1.431(4) ?
    O25 C18 . 1.384(3) ?
    O25 C63 . 1.426(4) ?
    O26 C64 . 1.164(4) ?
    O27 C64 . 1.342(4) ?
    O27 C65 . 1.462(4) ?
    O28 C23 . 1.382(3) ?
    O28 C71 . 1.421(3) ?
    O29 C72 . 1.198(3) ?
    O30 C72 . 1.324(3) ?
    O30 C73 . 1.451(3) ?
    O31 C24 . 1.390(3) ?
    O31 C74 . 1.432(3) ?
    O32 C75 . 1.199(3) ?
    O33 C75 . 1.326(3) ?
    O33 C76 . 1.450(4) ?
    O34 C25 . 1.385(3) ?
    O34 C77 . 1.424(3) ?
    O35 C78 . 1.197(3) ?
    O36 C78 . 1.327(3) ?
    O36 C79 . 1.445(4) ?
    C1 C2 . 1.392(3) ?
    C1 C6 . 1.400(3) ?
    C1 C28 . 1.523(3) ?
    C2 C3 . 1.385(3) ?
    C3 C4 . 1.392(3) ?
    C4 C5 . 1.397(3) ?
    C5 C6 . 1.392(3) ?
    C5 C7 . 1.524(3) ?
    C6 H6 . 0.9500 ?
    C7 C8 . 1.522(3) ?
    C7 C38 . 1.540(3) ?
    C7 H7 . 1.0000 ?
    C8 C9 . 1.396(3) ?
    C8 C13 . 1.396(3) ?
    C9 C10 . 1.396(3) ?
    C10 C11 . 1.396(3) ?
    C11 C12 . 1.404(3) ?
    C12 C13 . 1.402(3) ?
    C12 C14 . 1.518(3) ?
    C13 H13 . 0.9500 ?
    C14 C15 . 1.521(3) ?
    C14 C52 . 1.542(3) ?
    C14 H14 . 1.0000 ?
    C15 C20 . 1.397(3) ?
    C15 C16 . 1.398(3) ?
    C16 C17 . 1.391(3) ?
    C17 C18 . 1.386(4) ?
    C18 C19 . 1.395(3) ?
    C19 C20 . 1.389(3) ?
    C19 C21 . 1.524(3) ?
    C20 H20 . 0.9500 ?
    C21 C22 . 1.520(3) ?
    C21 C66 . 1.538(3) ?
    C21 H21 . 1.0000 ?
    C22 C27 . 1.393(3) ?
    C22 C23 . 1.403(3) ?
    C23 C24 . 1.388(3) ?
    C24 C25 . 1.391(3) ?
    C25 C26 . 1.401(3) ?
    C26 C27 . 1.392(3) ?
    C26 C28 . 1.518(3) ?
    C27 H27 . 0.9500 ?
    C28 C80 . 1.540(4) ?
    C28 H28 . 1.0000 ?
    C29 C30 . 1.526(4) ?
    C29 H29A . 0.9900 ?
    C29 H29B . 0.9900 ?
    C31 H31A . 0.9800 ?
    C31 H31B . 0.9800 ?
    C31 H31C . 0.9800 ?
    C32 C33B . 1.442(11) ?
    C32 C33A . 1.571(13) ?
    C32 H32A . 0.9900 ?
    C32 H32B . 0.9900 ?
    C33B O5B . 1.169(10) ?
    C34B H34A . 0.9800 ?
    C34B H34B . 0.9800 ?
    C34B H34C . 0.9800 ?
    C35 C36 . 1.468(5) ?
    C35 H35A . 0.9900 ?
    C35 H35B . 0.9900 ?
    C37 H37A . 0.9800 ?
    C37 H37B . 0.9800 ?
    C37 H37C . 0.9800 ?
    C38 C39 . 1.525(3) ?
    C38 H38A . 0.9900 ?
    C38 H38B . 0.9900 ?
    C39 C40 . 1.515(3) ?
    C39 H39A . 0.9900 ?
    C39 H39B . 0.9900 ?
    C40 C41 . 1.521(4) ?
    C40 H40A . 0.9900 ?
    C40 H40B . 0.9900 ?
    C41 C42 . 1.513(4) ?
    C41 H41A . 0.9900 ?
    C41 H41B . 0.9900 ?
    C42 H42A . 0.9800 ?
    C42 H42B . 0.9800 ?
    C42 H42C . 0.9800 ?
    C43 C44 . 1.476(4) ?
    C43 H43A . 0.9900 ?
    C43 H43B . 0.9900 ?
    C45 H45A . 0.9800 ?
    C45 H45B . 0.9800 ?
    C45 H45C . 0.9800 ?
    C46 C47 . 1.506(4) ?
    C46 H46A . 0.9900 ?
    C46 H46B . 0.9900 ?
    C49 C50 . 1.477(4) ?
    C49 H49A . 0.9900 ?
    C49 H49B . 0.9900 ?
    C51 H51A . 0.9800 ?
    C51 H51B . 0.9800 ?
    C51 H51C . 0.9800 ?
    C52 C53 . 1.522(3) ?
    C52 H52A . 0.9900 ?
    C52 H52B . 0.9900 ?
    C53 C54 . 1.519(3) ?
    C53 H53A . 0.9900 ?
    C53 H53B . 0.9900 ?
    C54 C55 . 1.503(4) ?
    C54 H54A . 0.9900 ?
    C54 H54B . 0.9900 ?
    C55 C56 . 1.513(4) ?
    C55 H55A . 0.9900 ?
    C55 H55B . 0.9900 ?
    C56 H56A . 0.9800 ?
    C56 H56B . 0.9800 ?
    C56 H56C . 0.9800 ?
    C57 C58 . 1.489(4) ?
    C57 H57A . 0.9900 ?
    C57 H57B . 0.9900 ?
    C60 C61 . 1.506(4) ?
    C60 H60A . 0.9900 ?
    C60 H60B . 0.9900 ?
    C62 H62A . 0.9800 ?
    C62 H62B . 0.9800 ?
    C62 H62C . 0.9800 ?
    C63 C64 . 1.540(4) ?
    C63 H63A . 0.9900 ?
    C63 H63B . 0.9900 ?
    C65 H65A . 0.9800 ?
    C65 H65B . 0.9800 ?
    C65 H65C . 0.9800 ?
    C66 C67 . 1.529(3) ?
    C66 H66A . 0.9900 ?
    C66 H66B . 0.9900 ?
    C67 C68 . 1.527(4) ?
    C67 H67A . 0.9900 ?
    C67 H67B . 0.9900 ?
    C68 C69 . 1.503(5) ?
    C68 H68A . 0.9900 ?
    C68 H68B . 0.9900 ?
    C69 C70 . 1.537(6) ?
    C69 H69A . 0.9900 ?
    C69 H69B . 0.9900 ?
    C71 C72 . 1.509(4) ?
    C71 H71A . 0.9900 ?
    C71 H71B . 0.9900 ?
    C73 H73A . 0.9800 ?
    C73 H73B . 0.9800 ?
    C73 H73C . 0.9800 ?
    C74 C75 . 1.504(4) ?
    C74 H74A . 0.9900 ?
    C74 H74B . 0.9900 ?
    C76 H76A . 0.9800 ?
    C76 H76B . 0.9800 ?
    C76 H76C . 0.9800 ?
    C77 C78 . 1.506(4) ?
    C77 H77A . 0.9900 ?
    C77 H77B . 0.9900 ?
    C79 H79A . 0.9800 ?
    C79 H79B . 0.9800 ?
    C79 H79C . 0.9800 ?
    C80 C81 . 1.525(5) ?
    C80 H80A . 0.9900 ?
    C80 H80B . 0.9900 ?
    C48A H48A . 0.9800 ?
    C48A H48B . 0.9800 ?
    C48A H48C . 0.9800 ?
    C59A H59A . 0.9800 ?
    C59A H59B . 0.9800 ?
    C59A H59C . 0.9800 ?
    C48B H48D . 0.9800 ?
    C48B H48E . 0.9800 ?
    C48B H48F . 0.9800 ?
    C59B H59D . 0.9800 ?
    C59B H59E . 0.9800 ?
    C59B H59F . 0.9800 ?
    C70 H70A . 0.9800 ?
    C70 H70B . 0.9800 ?
    C70 H70C . 0.9800 ?
    C82A C81 . 1.453(11) ?
    C82A C83A . 1.491(11) ?
    C82A H82A . 0.9900 ?
    C82A H82B . 0.9900 ?
    C83B C82B . 1.545(11) ?
    C83B C84B . 1.560(12) ?
    C83B H83A . 0.9900 ?
    C83B H83B . 0.9900 ?
    C83A C84A . 1.512(11) ?
    C83A H83C . 0.9900 ?
    C83A H83D . 0.9900 ?
    C84B H84A . 0.9800 ?
    C84B H84B . 0.9800 ?
    C84B H84C . 0.9800 ?
    C84A H84D . 0.9800 ?
    C84A H84E . 0.9800 ?
    C84A H84F . 0.9800 ?
    C82B C81 . 1.606(12) ?
    C82B H82C . 0.9900 ?
    C82B H82D . 0.9900 ?
    C81 H81A . 0.9900 ?
    C81 H81B . 0.9900 ?
    O5A C33A . 1.246(14) ?
    C33A O6A . 1.338(14) ?
    O6A C34A . 1.435(10) ?
    C34A H34D . 0.9800 ?
    C34A H34E . 0.9800 ?
    C34A H34F . 0.9800 ?
loop_
    _geom_angle_atom_site_label_1
    _geom_angle_atom_site_label_2
    _geom_angle_atom_site_label_3
    _geom_angle_site_symmetry_1
    _geom_angle_site_symmetry_3
    _geom_angle
    _geom_angle_publ_flag
    C2 O1 C29 . . 117.03(19) ?
    C30 O3 C31 . . 115.0(3) ?
    C3 O4 C32 . . 111.32(19) ?
    C33B O6B C34B . . 105.2(12) ?
    C4 O7 C35 . . 117.1(2) ?
    C36 O9 C37 . . 117.7(3) ?
    C9 O10 C43 . . 111.29(19) ?
    C44 O12 C45 . . 117.1(3) ?
    C10 O13 C46 . . 116.97(18) ?
    C47 O15 C48B . . 117.3(4) ?
    C47 O15 C48A . . 111.8(4) ?
    C48B O15 C48A . . 31.7(5) ?
    C11 O16 C49 . . 122.9(2) ?
    C50 O18 C51 . . 118.5(3) ?
    C16 O19 C57 . . 112.58(18) ?
    C58 O21 C59A . . 122.0(5) ?
    C58 O21 C59B . . 107.1(5) ?
    C59A O21 C59B . . 28.2(6) ?
    C17 O22 C60 . . 111.9(2) ?
    C61 O24 C62 . . 115.8(3) ?
    C18 O25 C63 . . 115.3(2) ?
    C64 O27 C65 . . 113.1(3) ?
    C23 O28 C71 . . 115.44(18) ?
    C72 O30 C73 . . 115.7(2) ?
    C24 O31 C74 . . 113.09(18) ?
    C75 O33 C76 . . 116.3(3) ?
    C25 O34 C77 . . 116.58(18) ?
    C78 O36 C79 . . 116.8(2) ?
    C2 C1 C6 . . 118.0(2) ?
    C2 C1 C28 . . 119.1(2) ?
    C6 C1 C28 . . 122.9(2) ?
    C3 C2 O1 . . 120.9(2) ?
    C3 C2 C1 . . 120.6(2) ?
    O1 C2 C1 . . 118.4(2) ?
    C2 C3 C4 . . 120.2(2) ?
    C2 C3 O4 . . 119.6(2) ?
    C4 C3 O4 . . 120.2(2) ?
    O7 C4 C3 . . 120.5(2) ?
    O7 C4 C5 . . 118.6(2) ?
    C3 C4 C5 . . 120.8(2) ?
    C6 C5 C4 . . 117.6(2) ?
    C6 C5 C7 . . 123.4(2) ?
    C4 C5 C7 . . 119.0(2) ?
    C5 C6 C1 . . 122.6(2) ?
    C5 C6 H6 . . 118.7 ?
    C1 C6 H6 . . 118.7 ?
    C8 C7 C5 . . 113.69(18) ?
    C8 C7 C38 . . 114.30(18) ?
    C5 C7 C38 . . 110.53(19) ?
    C8 C7 H7 . . 105.8 ?
    C5 C7 H7 . . 105.8 ?
    C38 C7 H7 . . 105.8 ?
    C9 C8 C13 . . 116.8(2) ?
    C9 C8 C7 . . 118.77(19) ?
    C13 C8 C7 . . 124.38(19) ?
    O10 C9 C8 . . 119.8(2) ?
    O10 C9 C10 . . 118.2(2) ?
    C8 C9 C10 . . 121.9(2) ?
    O13 C10 C11 . . 119.4(2) ?
    O13 C10 C9 . . 120.5(2) ?
    C11 C10 C9 . . 119.7(2) ?
    O16 C11 C10 . . 123.28(19) ?
    O16 C11 C12 . . 116.2(2) ?
    C10 C11 C12 . . 120.2(2) ?
    C13 C12 C11 . . 118.01(19) ?
    C13 C12 C14 . . 123.25(19) ?
    C11 C12 C14 . . 118.70(19) ?
    C8 C13 C12 . . 123.25(19) ?
    C8 C13 H13 . . 118.4 ?
    C12 C13 H13 . . 118.4 ?
    C12 C14 C15 . . 113.19(17) ?
    C12 C14 C52 . . 115.35(18) ?
    C15 C14 C52 . . 109.74(18) ?
    C12 C14 H14 . . 105.9 ?
    C15 C14 H14 . . 105.9 ?
    C52 C14 H14 . . 105.9 ?
    C20 C15 C16 . . 117.2(2) ?
    C20 C15 C14 . . 123.04(19) ?
    C16 C15 C14 . . 119.74(19) ?
    O19 C16 C17 . . 119.2(2) ?
    O19 C16 C15 . . 119.6(2) ?
    C17 C16 C15 . . 121.2(2) ?
    C18 C17 O22 . . 119.9(2) ?
    C18 C17 C16 . . 120.1(2) ?
    O22 C17 C16 . . 120.0(2) ?
    O25 C18 C17 . . 119.6(2) ?
    O25 C18 C19 . . 119.8(2) ?
    C17 C18 C19 . . 120.5(2) ?
    C20 C19 C18 . . 118.3(2) ?
    C20 C19 C21 . . 123.12(19) ?
    C18 C19 C21 . . 118.6(2) ?
    C19 C20 C15 . . 122.8(2) ?
    C19 C20 H20 . . 118.6 ?
    C15 C20 H20 . . 118.6 ?
    C22 C21 C19 . . 109.33(18) ?
    C22 C21 C66 . . 116.00(19) ?
    C19 C21 C66 . . 110.29(19) ?
    C22 C21 H21 . . 106.9 ?
    C19 C21 H21 . . 106.9 ?
    C66 C21 H21 . . 106.9 ?
    C27 C22 C23 . . 117.7(2) ?
    C27 C22 C21 . . 123.7(2) ?
    C23 C22 C21 . . 118.5(2) ?
    O28 C23 C24 . . 120.2(2) ?
    O28 C23 C22 . . 118.9(2) ?
    C24 C23 C22 . . 120.8(2) ?
    C23 C24 O31 . . 119.7(2) ?
    C23 C24 C25 . . 120.0(2) ?
    O31 C24 C25 . . 120.2(2) ?
    O34 C25 C24 . . 120.6(2) ?
    O34 C25 C26 . . 118.5(2) ?
    C24 C25 C26 . . 120.8(2) ?
    C27 C26 C25 . . 117.8(2) ?
    C27 C26 C28 . . 123.5(2) ?
    C25 C26 C28 . . 118.6(2) ?
    C26 C27 C22 . . 122.9(2) ?
    C26 C27 H27 . . 118.6 ?
    C22 C27 H27 . . 118.6 ?
    C26 C28 C1 . . 110.00(18) ?
    C26 C28 C80 . . 115.9(2) ?
    C1 C28 C80 . . 109.4(2) ?
    C26 C28 H28 . . 107.0 ?
    C1 C28 H28 . . 107.0 ?
    C80 C28 H28 . . 107.0 ?
    O1 C29 C30 . . 107.8(2) ?
    O1 C29 H29A . . 110.1 ?
    C30 C29 H29A . . 110.1 ?
    O1 C29 H29B . . 110.1 ?
    C30 C29 H29B . . 110.1 ?
    H29A C29 H29B . . 108.5 ?
    O2 C30 O3 . . 124.0(3) ?
    O2 C30 C29 . . 127.6(3) ?
    O3 C30 C29 . . 108.3(3) ?
    O3 C31 H31A . . 109.5 ?
    O3 C31 H31B . . 109.5 ?
    H31A C31 H31B . . 109.5 ?
    O3 C31 H31C . . 109.5 ?
    H31A C31 H31C . . 109.5 ?
    H31B C31 H31C . . 109.5 ?
    O4 C32 C33B . . 107.7(4) ?
    O4 C32 C33A . . 110.8(6) ?
    C33B C32 C33A . . 19.7(6) ?
    O4 C32 H32A . . 109.5 ?
    C33B C32 H32A . . 93.4 ?
    C33A C32 H32A . . 109.5 ?
    O4 C32 H32B . . 109.5 ?
    C33B C32 H32B . . 126.9 ?
    C33A C32 H32B . . 109.5 ?
    H32A C32 H32B . . 108.1 ?
    O5B C33B O6B . . 113.3(11) ?
    O5B C33B C32 . . 131.3(8) ?
    O6B C33B C32 . . 113.9(9) ?
    O6B C34B H34A . . 109.5 ?
    O6B C34B H34B . . 109.5 ?
    H34A C34B H34B . . 109.5 ?
    O6B C34B H34C . . 109.5 ?
    H34A C34B H34C . . 109.5 ?
    H34B C34B H34C . . 109.5 ?
    O7 C35 C36 . . 110.8(3) ?
    O7 C35 H35A . . 109.5 ?
    C36 C35 H35A . . 109.5 ?
    O7 C35 H35B . . 109.5 ?
    C36 C35 H35B . . 109.5 ?
    H35A C35 H35B . . 108.1 ?
    O8 C36 O9 . . 124.8(3) ?
    O8 C36 C35 . . 126.1(3) ?
    O9 C36 C35 . . 109.1(3) ?
    O9 C37 H37A . . 109.5 ?
    O9 C37 H37B . . 109.5 ?
    H37A C37 H37B . . 109.5 ?
    O9 C37 H37C . . 109.5 ?
    H37A C37 H37C . . 109.5 ?
    H37B C37 H37C . . 109.5 ?
    C39 C38 C7 . . 112.7(2) ?
    C39 C38 H38A . . 109.1 ?
    C7 C38 H38A . . 109.1 ?
    C39 C38 H38B . . 109.1 ?
    C7 C38 H38B . . 109.1 ?
    H38A C38 H38B . . 107.8 ?
    C40 C39 C38 . . 113.6(2) ?
    C40 C39 H39A . . 108.8 ?
    C38 C39 H39A . . 108.8 ?
    C40 C39 H39B . . 108.8 ?
    C38 C39 H39B . . 108.8 ?
    H39A C39 H39B . . 107.7 ?
    C39 C40 C41 . . 113.4(2) ?
    C39 C40 H40A . . 108.9 ?
    C41 C40 H40A . . 108.9 ?
    C39 C40 H40B . . 108.9 ?
    C41 C40 H40B . . 108.9 ?
    H40A C40 H40B . . 107.7 ?
    C42 C41 C40 . . 113.2(3) ?
    C42 C41 H41A . . 108.9 ?
    C40 C41 H41A . . 108.9 ?
    C42 C41 H41B . . 108.9 ?
    C40 C41 H41B . . 108.9 ?
    H41A C41 H41B . . 107.7 ?
    C41 C42 H42A . . 109.5 ?
    C41 C42 H42B . . 109.5 ?
    H42A C42 H42B . . 109.5 ?
    C41 C42 H42C . . 109.5 ?
    H42A C42 H42C . . 109.5 ?
    H42B C42 H42C . . 109.5 ?
    O10 C43 C44 . . 110.3(2) ?
    O10 C43 H43A . . 109.6 ?
    C44 C43 H43A . . 109.6 ?
    O10 C43 H43B . . 109.6 ?
    C44 C43 H43B . . 109.6 ?
    H43A C43 H43B . . 108.1 ?
    O11 C44 O12 . . 122.7(3) ?
    O11 C44 C43 . . 126.4(3) ?
    O12 C44 C43 . . 110.7(3) ?
    O12 C45 H45A . . 109.5 ?
    O12 C45 H45B . . 109.5 ?
    H45A C45 H45B . . 109.5 ?
    O12 C45 H45C . . 109.5 ?
    H45A C45 H45C . . 109.5 ?
    H45B C45 H45C . . 109.5 ?
    O13 C46 C47 . . 106.8(2) ?
    O13 C46 H46A . . 110.4 ?
    C47 C46 H46A . . 110.4 ?
    O13 C46 H46B . . 110.4 ?
    C47 C46 H46B . . 110.4 ?
    H46A C46 H46B . . 108.6 ?
    O14 C47 O15 . . 124.7(3) ?
    O14 C47 C46 . . 125.4(3) ?
    O15 C47 C46 . . 109.8(3) ?
    O16 C49 C50 . . 112.8(2) ?
    O16 C49 H49A . . 109.0 ?
    C50 C49 H49A . . 109.0 ?
    O16 C49 H49B . . 109.0 ?
    C50 C49 H49B . . 109.0 ?
    H49A C49 H49B . . 107.8 ?
    O17 C50 O18 . . 125.1(3) ?
    O17 C50 C49 . . 125.2(3) ?
    O18 C50 C49 . . 109.7(2) ?
    O18 C51 H51A . . 109.5 ?
    O18 C51 H51B . . 109.5 ?
    H51A C51 H51B . . 109.5 ?
    O18 C51 H51C . . 109.5 ?
    H51A C51 H51C . . 109.5 ?
    H51B C51 H51C . . 109.5 ?
    C53 C52 C14 . . 113.71(19) ?
    C53 C52 H52A . . 108.8 ?
    C14 C52 H52A . . 108.8 ?
    C53 C52 H52B . . 108.8 ?
    C14 C52 H52B . . 108.8 ?
    H52A C52 H52B . . 107.7 ?
    C54 C53 C52 . . 113.5(2) ?
    C54 C53 H53A . . 108.9 ?
    C52 C53 H53A . . 108.9 ?
    C54 C53 H53B . . 108.9 ?
    C52 C53 H53B . . 108.9 ?
    H53A C53 H53B . . 107.7 ?
    C55 C54 C53 . . 114.2(2) ?
    C55 C54 H54A . . 108.7 ?
    C53 C54 H54A . . 108.7 ?
    C55 C54 H54B . . 108.7 ?
    C53 C54 H54B . . 108.7 ?
    H54A C54 H54B . . 107.6 ?
    C54 C55 C56 . . 114.6(3) ?
    C54 C55 H55A . . 108.6 ?
    C56 C55 H55A . . 108.6 ?
    C54 C55 H55B . . 108.6 ?
    C56 C55 H55B . . 108.6 ?
    H55A C55 H55B . . 107.6 ?
    C55 C56 H56A . . 109.5 ?
    C55 C56 H56B . . 109.5 ?
    H56A C56 H56B . . 109.5 ?
    C55 C56 H56C . . 109.5 ?
    H56A C56 H56C . . 109.5 ?
    H56B C56 H56C . . 109.5 ?
    O19 C57 C58 . . 111.6(2) ?
    O19 C57 H57A . . 109.3 ?
    C58 C57 H57A . . 109.3 ?
    O19 C57 H57B . . 109.3 ?
    C58 C57 H57B . . 109.3 ?
    H57A C57 H57B . . 108.0 ?
    O20 C58 O21 . . 124.7(3) ?
    O20 C58 C57 . . 122.1(3) ?
    O21 C58 C57 . . 113.2(3) ?
    O22 C60 C61 . . 107.9(2) ?
    O22 C60 H60A . . 110.1 ?
    C61 C60 H60A . . 110.1 ?
    O22 C60 H60B . . 110.1 ?
    C61 C60 H60B . . 110.1 ?
    H60A C60 H60B . . 108.4 ?
    O23 C61 O24 . . 125.4(3) ?
    O23 C61 C60 . . 126.9(3) ?
    O24 C61 C60 . . 107.8(3) ?
    O24 C62 H62A . . 109.5 ?
    O24 C62 H62B . . 109.5 ?
    H62A C62 H62B . . 109.5 ?
    O24 C62 H62C . . 109.5 ?
    H62A C62 H62C . . 109.5 ?
    H62B C62 H62C . . 109.5 ?
    O25 C63 C64 . . 108.1(3) ?
    O25 C63 H63A . . 110.1 ?
    C64 C63 H63A . . 110.1 ?
    O25 C63 H63B . . 110.1 ?
    C64 C63 H63B . . 110.1 ?
    H63A C63 H63B . . 108.4 ?
    O26 C64 O27 . . 125.4(3) ?
    O26 C64 C63 . . 127.6(3) ?
    O27 C64 C63 . . 107.0(3) ?
    O27 C65 H65A . . 109.5 ?
    O27 C65 H65B . . 109.5 ?
    H65A C65 H65B . . 109.5 ?
    O27 C65 H65C . . 109.5 ?
    H65A C65 H65C . . 109.5 ?
    H65B C65 H65C . . 109.5 ?
    C67 C66 C21 . . 115.0(2) ?
    C67 C66 H66A . . 108.5 ?
    C21 C66 H66A . . 108.5 ?
    C67 C66 H66B . . 108.5 ?
    C21 C66 H66B . . 108.5 ?
    H66A C66 H66B . . 107.5 ?
    C68 C67 C66 . . 111.9(2) ?
    C68 C67 H67A . . 109.2 ?
    C66 C67 H67A . . 109.2 ?
    C68 C67 H67B . . 109.2 ?
    C66 C67 H67B . . 109.2 ?
    H67A C67 H67B . . 107.9 ?
    C69 C68 C67 . . 113.9(3) ?
    C69 C68 H68A . . 108.8 ?
    C67 C68 H68A . . 108.8 ?
    C69 C68 H68B . . 108.8 ?
    C67 C68 H68B . . 108.8 ?
    H68A C68 H68B . . 107.7 ?
    C68 C69 C70 . . 111.9(4) ?
    C68 C69 H69A . . 109.2 ?
    C70 C69 H69A . . 109.2 ?
    C68 C69 H69B . . 109.2 ?
    C70 C69 H69B . . 109.2 ?
    H69A C69 H69B . . 107.9 ?
    O28 C71 C72 . . 111.0(2) ?
    O28 C71 H71A . . 109.4 ?
    C72 C71 H71A . . 109.4 ?
    O28 C71 H71B . . 109.4 ?
    C72 C71 H71B . . 109.4 ?
    H71A C71 H71B . . 108.0 ?
    O29 C72 O30 . . 124.5(2) ?
    O29 C72 C71 . . 126.2(2) ?
    O30 C72 C71 . . 109.3(2) ?
    O30 C73 H73A . . 109.5 ?
    O30 C73 H73B . . 109.5 ?
    H73A C73 H73B . . 109.5 ?
    O30 C73 H73C . . 109.5 ?
    H73A C73 H73C . . 109.5 ?
    H73B C73 H73C . . 109.5 ?
    O31 C74 C75 . . 107.5(2) ?
    O31 C74 H74A . . 110.2 ?
    C75 C74 H74A . . 110.2 ?
    O31 C74 H74B . . 110.2 ?
    C75 C74 H74B . . 110.2 ?
    H74A C74 H74B . . 108.5 ?
    O32 C75 O33 . . 124.5(3) ?
    O32 C75 C74 . . 126.1(2) ?
    O33 C75 C74 . . 109.4(2) ?
    O33 C76 H76A . . 109.5 ?
    O33 C76 H76B . . 109.5 ?
    H76A C76 H76B . . 109.5 ?
    O33 C76 H76C . . 109.5 ?
    H76A C76 H76C . . 109.5 ?
    H76B C76 H76C . . 109.5 ?
    O34 C77 C78 . . 110.7(2) ?
    O34 C77 H77A . . 109.5 ?
    C78 C77 H77A . . 109.5 ?
    O34 C77 H77B . . 109.5 ?
    C78 C77 H77B . . 109.5 ?
    H77A C77 H77B . . 108.1 ?
    O35 C78 O36 . . 124.8(3) ?
    O35 C78 C77 . . 126.3(3) ?
    O36 C78 C77 . . 108.9(2) ?
    O36 C79 H79A . . 109.5 ?
    O36 C79 H79B . . 109.5 ?
    H79A C79 H79B . . 109.5 ?
    O36 C79 H79C . . 109.5 ?
    H79A C79 H79C . . 109.5 ?
    H79B C79 H79C . . 109.5 ?
    C81 C80 C28 . . 115.1(3) ?
    C81 C80 H80A . . 108.5 ?
    C28 C80 H80A . . 108.5 ?
    C81 C80 H80B . . 108.5 ?
    C28 C80 H80B . . 108.5 ?
    H80A C80 H80B . . 107.5 ?
    O15 C48A H48A . . 109.5 ?
    O15 C48A H48B . . 109.5 ?
    H48A C48A H48B . . 109.5 ?
    O15 C48A H48C . . 109.5 ?
    H48A C48A H48C . . 109.5 ?
    H48B C48A H48C . . 109.5 ?
    O21 C59A H59A . . 109.5 ?
    O21 C59A H59B . . 109.5 ?
    H59A C59A H59B . . 109.5 ?
    O21 C59A H59C . . 109.5 ?
    H59A C59A H59C . . 109.5 ?
    H59B C59A H59C . . 109.5 ?
    O15 C48B H48D . . 109.5 ?
    O15 C48B H48E . . 109.5 ?
    H48D C48B H48E . . 109.5 ?
    O15 C48B H48F . . 109.5 ?
    H48D C48B H48F . . 109.5 ?
    H48E C48B H48F . . 109.5 ?
    O21 C59B H59D . . 109.5 ?
    O21 C59B H59E . . 109.5 ?
    H59D C59B H59E . . 109.5 ?
    O21 C59B H59F . . 109.5 ?
    H59D C59B H59F . . 109.5 ?
    H59E C59B H59F . . 109.5 ?
    C69 C70 H70A . . 109.5 ?
    C69 C70 H70B . . 109.5 ?
    H70A C70 H70B . . 109.5 ?
    C69 C70 H70C . . 109.5 ?
    H70A C70 H70C . . 109.5 ?
    H70B C70 H70C . . 109.5 ?
    C81 C82A C83A . . 114.8(9) ?
    C81 C82A H82A . . 108.6 ?
    C83A C82A H82A . . 108.6 ?
    C81 C82A H82B . . 108.6 ?
    C83A C82A H82B . . 108.6 ?
    H82A C82A H82B . . 107.5 ?
    C82B C83B C84B . . 107.3(9) ?
    C82B C83B H83A . . 110.2 ?
    C84B C83B H83A . . 110.2 ?
    C82B C83B H83B . . 110.2 ?
    C84B C83B H83B . . 110.2 ?
    H83A C83B H83B . . 108.5 ?
    C82A C83A C84A . . 106.1(9) ?
    C82A C83A H83C . . 110.5 ?
    C84A C83A H83C . . 110.5 ?
    C82A C83A H83D . . 110.5 ?
    C84A C83A H83D . . 110.5 ?
    H83C C83A H83D . . 108.7 ?
    C83B C84B H84A . . 109.5 ?
    C83B C84B H84B . . 109.5 ?
    H84A C84B H84B . . 109.5 ?
    C83B C84B H84C . . 109.5 ?
    H84A C84B H84C . . 109.5 ?
    H84B C84B H84C . . 109.5 ?
    C83A C84A H84D . . 109.5 ?
    C83A C84A H84E . . 109.5 ?
    H84D C84A H84E . . 109.5 ?
    C83A C84A H84F . . 109.5 ?
    H84D C84A H84F . . 109.5 ?
    H84E C84A H84F . . 109.5 ?
    C83B C82B C81 . . 117.2(8) ?
    C83B C82B H82C . . 108.0 ?
    C81 C82B H82C . . 108.0 ?
    C83B C82B H82D . . 108.0 ?
    C81 C82B H82D . . 108.0 ?
    H82C C82B H82D . . 107.2 ?
    C82A C81 C80 . . 119.8(6) ?
    C82A C81 C82B . . 15.5(6) ?
    C80 C81 C82B . . 104.4(5) ?
    C82A C81 H81A . . 107.4 ?
    C80 C81 H81A . . 107.4 ?
    C82B C81 H81A . . 114.0 ?
    C82A C81 H81B . . 107.4 ?
    C80 C81 H81B . . 107.4 ?
    C82B C81 H81B . . 116.3 ?
    H81A C81 H81B . . 106.9 ?
    O5A C33A O6A . . 139.2(12) ?
    O5A C33A C32 . . 116.0(10) ?
    O6A C33A C32 . . 103.2(10) ?
    C33A O6A C34A . . 115.9(10) ?
    O6A C34A H34D . . 109.5 ?
    O6A C34A H34E . . 109.5 ?
    H34D C34A H34E . . 109.5 ?
    O6A C34A H34F . . 109.5 ?
    H34D C34A H34F . . 109.5 ?
    H34E C34A H34F . . 109.5 ?
loop_
    _geom_torsion_atom_site_label_1
    _geom_torsion_atom_site_label_2
    _geom_torsion_atom_site_label_3
    _geom_torsion_atom_site_label_4
    _geom_torsion_site_symmetry_1
    _geom_torsion_site_symmetry_2
    _geom_torsion_site_symmetry_3
    _geom_torsion_site_symmetry_4
    _geom_torsion
    _geom_torsion_publ_flag
    C29 O1 C2 C3 . . . . 58.8(3) ?
    C29 O1 C2 C1 . . . . -124.6(2) ?
    C6 C1 C2 C3 . . . . 0.1(3) ?
    C28 C1 C2 C3 . . . . -180.0(2) ?
    C6 C1 C2 O1 . . . . -176.4(2) ?
    C28 C1 C2 O1 . . . . 3.5(3) ?
    O1 C2 C3 C4 . . . . 178.5(2) ?
    C1 C2 C3 C4 . . . . 2.0(4) ?
    O1 C2 C3 O4 . . . . -1.8(3) ?
    C1 C2 C3 O4 . . . . -178.2(2) ?
    C32 O4 C3 C2 . . . . 86.8(3) ?
    C32 O4 C3 C4 . . . . -93.5(3) ?
    C35 O7 C4 C3 . . . . -53.3(4) ?
    C35 O7 C4 C5 . . . . 130.7(3) ?
    C2 C3 C4 O7 . . . . -178.2(2) ?
    O4 C3 C4 O7 . . . . 2.1(3) ?
    C2 C3 C4 C5 . . . . -2.2(3) ?
    O4 C3 C4 C5 . . . . 178.0(2) ?
    O7 C4 C5 C6 . . . . 176.3(2) ?
    C3 C4 C5 C6 . . . . 0.3(3) ?
    O7 C4 C5 C7 . . . . -2.5(3) ?
    C3 C4 C5 C7 . . . . -178.5(2) ?
    C4 C5 C6 C1 . . . . 1.9(3) ?
    C7 C5 C6 C1 . . . . -179.3(2) ?
    C2 C1 C6 C5 . . . . -2.1(3) ?
    C28 C1 C6 C5 . . . . 177.9(2) ?
    C6 C5 C7 C8 . . . . 35.2(3) ?
    C4 C5 C7 C8 . . . . -146.0(2) ?
    C6 C5 C7 C38 . . . . -94.9(3) ?
    C4 C5 C7 C38 . . . . 83.9(2) ?
    C5 C7 C8 C9 . . . . 83.9(2) ?
    C38 C7 C8 C9 . . . . -147.9(2) ?
    C5 C7 C8 C13 . . . . -99.6(2) ?
    C38 C7 C8 C13 . . . . 28.6(3) ?
    C43 O10 C9 C8 . . . . 101.5(3) ?
    C43 O10 C9 C10 . . . . -79.2(3) ?
    C13 C8 C9 O10 . . . . -178.33(18) ?
    C7 C8 C9 O10 . . . . -1.6(3) ?
    C13 C8 C9 C10 . . . . 2.5(3) ?
    C7 C8 C9 C10 . . . . 179.23(19) ?
    C46 O13 C10 C11 . . . . 119.3(3) ?
    C46 O13 C10 C9 . . . . -67.6(3) ?
    O10 C9 C10 O13 . . . . 3.2(3) ?
    C8 C9 C10 O13 . . . . -177.6(2) ?
    O10 C9 C10 C11 . . . . 176.31(19) ?
    C8 C9 C10 C11 . . . . -4.5(3) ?
    C49 O16 C11 C10 . . . . 43.8(3) ?
    C49 O16 C11 C12 . . . . -142.5(2) ?
    O13 C10 C11 O16 . . . . -10.5(3) ?
    C9 C10 C11 O16 . . . . 176.3(2) ?
    O13 C10 C11 C12 . . . . 176.11(19) ?
    C9 C10 C11 C12 . . . . 2.9(3) ?
    O16 C11 C12 C13 . . . . -173.41(19) ?
    C10 C11 C12 C13 . . . . 0.5(3) ?
    O16 C11 C12 C14 . . . . 9.0(3) ?
    C10 C11 C12 C14 . . . . -177.2(2) ?
    C9 C8 C13 C12 . . . . 1.1(3) ?
    C7 C8 C13 C12 . . . . -175.48(19) ?
    C11 C12 C13 C8 . . . . -2.5(3) ?
    C14 C12 C13 C8 . . . . 175.00(19) ?
    C13 C12 C14 C15 . . . . 102.7(2) ?
    C11 C12 C14 C15 . . . . -79.8(2) ?
    C13 C12 C14 C52 . . . . -24.8(3) ?
    C11 C12 C14 C52 . . . . 152.7(2) ?
    C12 C14 C15 C20 . . . . -38.9(3) ?
    C52 C14 C15 C20 . . . . 91.6(2) ?
    C12 C14 C15 C16 . . . . 143.3(2) ?
    C52 C14 C15 C16 . . . . -86.3(2) ?
    C57 O19 C16 C17 . . . . 76.0(3) ?
    C57 O19 C16 C15 . . . . -106.3(2) ?
    C20 C15 C16 O19 . . . . -176.48(19) ?
    C14 C15 C16 O19 . . . . 1.5(3) ?
    C20 C15 C16 C17 . . . . 1.2(3) ?
    C14 C15 C16 C17 . . . . 179.1(2) ?
    C60 O22 C17 C18 . . . . -86.5(3) ?
    C60 O22 C17 C16 . . . . 95.1(3) ?
    O19 C16 C17 C18 . . . . 176.7(2) ?
    C15 C16 C17 C18 . . . . -1.0(4) ?
    O19 C16 C17 O22 . . . . -4.9(3) ?
    C15 C16 C17 O22 . . . . 177.4(2) ?
    C63 O25 C18 C17 . . . . -71.0(3) ?
    C63 O25 C18 C19 . . . . 112.0(3) ?
    O22 C17 C18 O25 . . . . 5.8(4) ?
    C16 C17 C18 O25 . . . . -175.9(2) ?
    O22 C17 C18 C19 . . . . -177.2(2) ?
    C16 C17 C18 C19 . . . . 1.1(4) ?
    O25 C18 C19 C20 . . . . 175.5(2) ?
    C17 C18 C19 C20 . . . . -1.5(4) ?
    O25 C18 C19 C21 . . . . -5.6(3) ?
    C17 C18 C19 C21 . . . . 177.4(2) ?
    C18 C19 C20 C15 . . . . 1.8(3) ?
    C21 C19 C20 C15 . . . . -177.1(2) ?
    C16 C15 C20 C19 . . . . -1.6(3) ?
    C14 C15 C20 C19 . . . . -179.5(2) ?
    C20 C19 C21 C22 . . . . 32.4(3) ?
    C18 C19 C21 C22 . . . . -146.5(2) ?
    C20 C19 C21 C66 . . . . -96.3(3) ?
    C18 C19 C21 C66 . . . . 84.8(3) ?
    C19 C21 C22 C27 . . . . -115.9(2) ?
    C66 C21 C22 C27 . . . . 9.5(3) ?
    C19 C21 C22 C23 . . . . 61.3(3) ?
    C66 C21 C22 C23 . . . . -173.3(2) ?
    C71 O28 C23 C24 . . . . 65.9(3) ?
    C71 O28 C23 C22 . . . . -117.9(2) ?
    C27 C22 C23 O28 . . . . -177.33(18) ?
    C21 C22 C23 O28 . . . . 5.3(3) ?
    C27 C22 C23 C24 . . . . -1.1(3) ?
    C21 C22 C23 C24 . . . . -178.5(2) ?
    O28 C23 C24 O31 . . . . -6.4(3) ?
    C22 C23 C24 O31 . . . . 177.47(19) ?
    O28 C23 C24 C25 . . . . 175.99(19) ?
    C22 C23 C24 C25 . . . . -0.2(3) ?
    C74 O31 C24 C23 . . . . 90.4(2) ?
    C74 O31 C24 C25 . . . . -92.0(3) ?
    C77 O34 C25 C24 . . . . -64.7(3) ?
    C77 O34 C25 C26 . . . . 118.2(2) ?
    C23 C24 C25 O34 . . . . -175.9(2) ?
    O31 C24 C25 O34 . . . . 6.5(3) ?
    C23 C24 C25 C26 . . . . 1.2(3) ?
    O31 C24 C25 C26 . . . . -176.5(2) ?
    O34 C25 C26 C27 . . . . 176.28(19) ?
    C24 C25 C26 C27 . . . . -0.8(3) ?
    O34 C25 C26 C28 . . . . -7.0(3) ?
    C24 C25 C26 C28 . . . . 175.9(2) ?
    C25 C26 C27 C22 . . . . -0.6(3) ?
    C28 C26 C27 C22 . . . . -177.1(2) ?
    C23 C22 C27 C26 . . . . 1.5(3) ?
    C21 C22 C27 C26 . . . . 178.7(2) ?
    C27 C26 C28 C1 . . . . 116.1(2) ?
    C25 C26 C28 C1 . . . . -60.4(3) ?
    C27 C26 C28 C80 . . . . -8.7(3) ?
    C25 C26 C28 C80 . . . . 174.8(2) ?
    C2 C1 C28 C26 . . . . 146.5(2) ?
    C6 C1 C28 C26 . . . . -33.6(3) ?
    C2 C1 C28 C80 . . . . -85.1(3) ?
    C6 C1 C28 C80 . . . . 94.9(3) ?
    C2 O1 C29 C30 . . . . 133.5(2) ?
    C31 O3 C30 O2 . . . . -1.8(5) ?
    C31 O3 C30 C29 . . . . -179.8(3) ?
    O1 C29 C30 O2 . . . . -8.3(4) ?
    O1 C29 C30 O3 . . . . 169.6(2) ?
    C3 O4 C32 C33B . . . . 167.3(5) ?
    C3 O4 C32 C33A . . . . -172.1(5) ?
    C34B O6B C33B O5B . . . . 11.2(19) ?
    C34B O6B C33B C32 . . . . -156.6(10) ?
    O4 C32 C33B O5B . . . . 1.1(17) ?
    C33A C32 C33B O5B . . . . -101(3) ?
    O4 C32 C33B O6B . . . . 166.1(11) ?
    C33A C32 C33B O6B . . . . 64(2) ?
    C4 O7 C35 C36 . . . . -138.0(3) ?
    C37 O9 C36 O8 . . . . 2.0(6) ?
    C37 O9 C36 C35 . . . . -178.9(4) ?
    O7 C35 C36 O8 . . . . 15.1(6) ?
    O7 C35 C36 O9 . . . . -163.9(3) ?
    C8 C7 C38 C39 . . . . 69.2(3) ?
    C5 C7 C38 C39 . . . . -161.0(2) ?
    C7 C38 C39 C40 . . . . -179.4(2) ?
    C38 C39 C40 C41 . . . . -172.4(2) ?
    C39 C40 C41 C42 . . . . -179.0(3) ?
    C9 O10 C43 C44 . . . . 159.1(3) ?
    C45 O12 C44 O11 . . . . -1.4(6) ?
    C45 O12 C44 C43 . . . . 174.4(4) ?
    O10 C43 C44 O11 . . . . -16.1(6) ?
    O10 C43 C44 O12 . . . . 168.3(3) ?
    C10 O13 C46 C47 . . . . -169.9(2) ?
    C48B O15 C47 O14 . . . . -12.9(8) ?
    C48A O15 C47 O14 . . . . 21.6(7) ?
    C48B O15 C47 C46 . . . . 169.7(6) ?
    C48A O15 C47 C46 . . . . -155.8(5) ?
    O13 C46 C47 O14 . . . . 33.3(5) ?
    O13 C46 C47 O15 . . . . -149.3(3) ?
    C11 O16 C49 C50 . . . . 95.5(3) ?
    C51 O18 C50 O17 . . . . 1.5(5) ?
    C51 O18 C50 C49 . . . . -179.5(3) ?
    O16 C49 C50 O17 . . . . -17.7(5) ?
    O16 C49 C50 O18 . . . . 163.2(3) ?
    C12 C14 C52 C53 . . . . -62.3(3) ?
    C15 C14 C52 C53 . . . . 168.46(19) ?
    C14 C52 C53 C54 . . . . -164.5(2) ?
    C52 C53 C54 C55 . . . . -179.7(2) ?
    C53 C54 C55 C56 . . . . -176.0(3) ?
    C16 O19 C57 C58 . . . . 175.2(2) ?
    C59A O21 C58 O20 . . . . -16.0(8) ?
    C59B O21 C58 O20 . . . . 10.5(7) ?
    C59A O21 C58 C57 . . . . 160.5(6) ?
    C59B O21 C58 C57 . . . . -173.0(6) ?
    O19 C57 C58 O20 . . . . -172.1(3) ?
    O19 C57 C58 O21 . . . . 11.3(4) ?
    C17 O22 C60 C61 . . . . 174.5(2) ?
    C62 O24 C61 O23 . . . . 2.0(5) ?
    C62 O24 C61 C60 . . . . -178.6(3) ?
    O22 C60 C61 O23 . . . . 1.2(5) ?
    O22 C60 C61 O24 . . . . -178.3(2) ?
    C18 O25 C63 C64 . . . . 133.8(3) ?
    C65 O27 C64 O26 . . . . 1.0(5) ?
    C65 O27 C64 C63 . . . . 178.9(3) ?
    O25 C63 C64 O26 . . . . -8.9(5) ?
    O25 C63 C64 O27 . . . . 173.3(3) ?
    C22 C21 C66 C67 . . . . 73.6(3) ?
    C19 C21 C66 C67 . . . . -161.4(2) ?
    C21 C66 C67 C68 . . . . 177.6(2) ?
    C66 C67 C68 C69 . . . . -174.8(3) ?
    C67 C68 C69 C70 . . . . 178.9(4) ?
    C23 O28 C71 C72 . . . . -125.3(2) ?
    C73 O30 C72 O29 . . . . 0.3(4) ?
    C73 O30 C72 C71 . . . . 178.6(3) ?
    O28 C71 C72 O29 . . . . -7.2(4) ?
    O28 C71 C72 O30 . . . . 174.4(2) ?
    C24 O31 C74 C75 . . . . -175.9(2) ?
    C76 O33 C75 O32 . . . . 3.1(5) ?
    C76 O33 C75 C74 . . . . -177.0(3) ?
    O31 C74 C75 O32 . . . . 1.8(4) ?
    O31 C74 C75 O33 . . . . -178.1(2) ?
    C25 O34 C77 C78 . . . . 126.8(2) ?
    C79 O36 C78 O35 . . . . -0.9(4) ?
    C79 O36 C78 C77 . . . . 179.4(3) ?
    O34 C77 C78 O35 . . . . -5.0(4) ?
    O34 C77 C78 O36 . . . . 174.6(2) ?
    C26 C28 C80 C81 . . . . -71.2(3) ?
    C1 C28 C80 C81 . . . . 163.7(3) ?
    C81 C82A C83A C84A . . . . 178.2(10) ?
    C84B C83B C82B C81 . . . . -64.7(12) ?
    C83A C82A C81 C80 . . . . 173.5(8) ?
    C83A C82A C81 C82B . . . . 169(5) ?
    C28 C80 C81 C82A . . . . -175.0(8) ?
    C28 C80 C81 C82B . . . . -173.7(6) ?
    C83B C82B C81 C82A . . . . 10(3) ?
    C83B C82B C81 C80 . . . . -165.5(9) ?
    O4 C32 C33A O5A . . . . 10.1(12) ?
    C33B C32 C33A O5A . . . . 95(2) ?
    O4 C32 C33A O6A . . . . -157.9(8) ?
    C33B C32 C33A O6A . . . . -73.3(19) ?
    O5A C33A O6A C34A . . . . 4(2) ?
    C32 C33A O6A C34A . . . . 167.7(9) ?
loop_
    _geom_hbond_atom_site_label_D
    _geom_hbond_atom_site_label_H
    _geom_hbond_atom_site_label_A
    _geom_hbond_site_symmetry_A
    _geom_hbond_distance_DH
    _geom_hbond_distance_HA
    _geom_hbond_distance_DA
    _geom_hbond_angle_DHA
    C32 H32B O18 1_455 0.99 2.55 3.304(4) 133
    C34A H34A O12 1_455 1.16 2.29 3.085(9) 124
    C45 H45A O29 1_565 0.98 2.33 3.304(5) 175
    C45 H45B O35 2_665 0.98 2.52 3.471(6) 163
    C48B H48F O5A 1_655 0.98 2.53 3.406(13) 149
    C59A H59A O17 2_766 0.98 2.37 3.093(10) 130
    C59A H59D O17 2_766 0.93 2.35 3.093(10) 137
    C62 H62B O23 2_756 0.98 2.51 3.415(6) 153
    C73 H73A O1 1_655 0.98 2.55 3.491(4) 160
    C79 H79B O11 2_665 0.98 2.54 3.443(5) 153
    C84A H84D O27 1_455 0.98 2.39 3.242(10) 145
data_global
_journal_date_recd_electronic     2011-11-04
_journal_date_accepted     2011-11-08
_journal_name_full     'Acta Crystallographica, Section E'
_journal_year     2011
_journal_volume     67
_journal_issue     12
_journal_page_first     o3305
_journal_page_last     o3306
_journal_paper_category     QO
_journal_coeditor_code     HG5135
_publ_contact_author_name     'Glenn E. M. Maguire'
_publ_contact_author_address
;
School of Chemistry, University of KwaZulu-Natal, Durban 4000, South Africa
;
_publ_contact_author_email     'maguireg@ukzn.ac.za'
_publ_contact_author_fax     ?
_publ_contact_author_phone     ?
_publ_section_title
;\
4,5,6,10,11,12,16,17,18,22,23,24-Dodecakis[(methoxycarbonyl)methoxy]-2,8,14,20-\
tetrapentylresorcin[4]arene
;
loop_
    _publ_author_name
    _publ_author_footnote
    _publ_author_address
    'Pansuriya, Pramod B.' .
;
School of Chemistry, University of KwaZulu-Natal, Durban 4000, South Africa
;
    'Friedrich, Holger B.' .
;
School of Chemistry, University of KwaZulu-Natal, Durban 4000, South Africa
;
    'Maguire, Glenn E. M.' .
;
School of Chemistry, University of KwaZulu-Natal, Durban 4000, South Africa
;
