# Supplementary material for: 4,5,6,10,11,12,16,17,18,22,23,24-Dodeca­kis­[(meth­oxy­carbon­yl)meth­oxy]-2,8,14,20-tetra­pentyl­resorcin[4]arene
Source: Acta Crystallogr Sect E Struct Rep Online. 2011 Nov 16;67(Pt 12):o3305–6. doi: 10.1107/S1600536811047180 (PMC3238958; doi:10.1107/S1600536811047180)
Supplement: Supplementary file 2 [file e-67-o3305-Isup2.hkl]

# 
# h,k,l, Fc-squared, Fo-squared, sigma(Fo-squared) and status flag 
# 
data_I
_shelx_title ' c5pyrmes in P-1' 
_shelx_refln_list_code          4 
_shelx_F_calc_maximum      276.30 
_exptl_crystal_F_000      1808.00 
_reflns_d_resolution_high  0.7473 
 
loop_ 
 _symmetry_equiv_pos_as_xyz 
 'x, y, z' 
 '-x, -y, -z' 
 
_cell_length_a    13.8526 
_cell_length_b    13.9033 
_cell_length_c    23.7333 
_cell_angle_alpha 102.231 
_cell_angle_beta   90.865 
_cell_angle_gamma  94.900 
 
_shelx_F_squared_multiplier     1.000 
 
loop_ 
 _refln_index_h 
 _refln_index_k 
 _refln_index_l 
 _refln_F_squared_calc 
 _refln_F_squared_meas 
 _refln_F_squared_sigma 
 _refln_observed_status 
   2   0   0       30.30      240.91      4.08 o 
   3   0   0     2801.87     3107.91     59.16 o 
   4   0   0     4274.61     4348.64     76.75 o 
   5   0   0     4375.21     3707.87     58.07 o 
   6   0   0      247.21      249.70     10.42 o 
   7   0   0     2248.79     2287.31     37.05 o 
   8   0   0      278.81      293.20      7.25 o 
   9   0   0       41.08       56.81      4.21 o 
  10   0   0       22.50       17.65      4.35 o 
  11   0   0        5.74        2.72      4.28 o 
  12   0   0       28.95       20.85     13.79 o 
  13   0   0      407.83      349.96     19.70 o 
  14   0   0       18.67        5.93      6.82 o 
  15   0   0       34.59       26.80     10.25 o 
  16   0   0       34.08       41.77     11.82 o 
  17   0   0       24.50        7.88     10.25 o 
  18   0   0        1.02       -3.15     11.03 o 
 -18   1   0        0.00        9.46     11.03 o 
 -17   1   0        4.14      -10.25     10.25 o 
 -16   1   0       11.42       23.65     11.03 o 
 -15   1   0        8.55       28.37     11.03 o 
 -14   1   0       25.58       11.03      8.67 o 
 -13   1   0      106.89      113.49      8.87 o 
 -12   1   0      118.57       87.11      5.73 o 
 -11   1   0        3.26       -3.43      3.43 o 
 -10   1   0       13.14        9.60      3.33 o 
  -9   1   0       11.35        8.99      3.08 o 
  -8   1   0      734.66     1063.59     21.28 o 
  -7   1   0     1782.06     1891.53     31.10 o 
  -6   1   0       36.00       35.24      2.84 o 
  -5   1   0     1250.23     1223.13     20.39 o 
  -4   1   0    14289.55    13395.04    292.38 o 
  -3   1   0     2068.34     1957.35     31.18 o 
  -2   1   0     1863.33      807.05     10.56 o 
  -1   1   0     4201.30     5068.29     64.76 o 
   0   1   0     1287.25     1427.56     32.76 o 
   1   1   0      378.85      222.46      3.17 o 
   2   1   0     7082.06     6005.75     84.09 o 
   3   1   0     6582.30     8395.64    140.61 o 
   4   1   0     2520.52     2127.05     39.71 o 
   5   1   0     2234.53     2332.19     44.23 o 
   6   1   0     1355.33     1105.22     22.05 o 
   7   1   0      669.43      787.40     19.32 o 
   8   1   0     1821.56     1913.69     37.16 o 
   9   1   0     1390.65     1718.35     34.28 o 
  10   1   0      379.66      300.91      9.47 o 
  11   1   0      404.67      396.90     11.70 o 
  12   1   0      473.52      464.19     16.61 o 
  13   1   0      176.41      146.05      9.65 o 
  14   1   0      149.84      138.74      9.99 o 
  15   1   0       78.91       76.45     12.61 o 
  16   1   0        2.35       -8.67      9.46 o 
  17   1   0        0.15        0.00     11.82 o 
  18   1   0       10.08       -0.79     11.03 o 
 -18   2   0        1.14        6.31     11.82 o 
 -17   2   0       74.50       71.73     13.40 o 
 -16   2   0       47.04       50.44     11.82 o 
 -15   2   0      344.71      342.86     20.49 o 
 -14   2   0      482.82      510.34     16.99 o 
 -13   2   0      388.72      278.63     12.26 o 
 -12   2   0       30.42       20.40      4.40 o 
 -11   2   0      119.79      157.57      6.33 o 
 -10   2   0      837.03      682.73     13.73 o 
  -9   2   0        1.97       -3.01      3.01 o 
  -8   2   0      320.17      223.92      7.25 o 
  -7   2   0      194.87      176.77      5.48 o 
  -6   2   0     1567.39     1504.96     24.91 o 
  -5   2   0     6379.43     5692.01     88.46 o 
  -4   2   0      547.82      261.93      6.51 o 
  -3   2   0    10115.40    11330.00    157.88 o 
  -2   2   0     8270.13     8929.18    112.45 o 
  -1   2   0      437.61      339.00      4.79 o 
   0   2   0     1562.71     1876.90     24.17 o 
   1   2   0      172.85      304.71      4.47 o 
   2   2   0     4681.61     3533.00     44.83 o 
   3   2   0      947.09     1109.55     16.26 o 
   4   2   0     2615.15     2730.60     65.42 o 
   5   2   0     1977.33     2218.60     41.67 o 
   6   2   0      194.08      218.73      6.66 o 
   7   2   0     1427.55     1459.02     29.00 o 
   8   2   0       47.49      100.88      5.10 o 
   9   2   0      509.61      593.26     16.85 o 
  10   2   0      550.03      589.13     28.77 o 
  11   2   0      984.38     1046.05     28.04 o 
  12   2   0      170.40      172.92     10.30 o 
  13   2   0        6.68        6.61      7.18 o 
  14   2   0        0.12       -4.85      7.18 o 
  15   2   0        3.66       -7.74      7.74 o 
  16   2   0        0.00       -9.46      9.46 o 
  17   2   0       13.43        4.73     11.82 o 
  18   2   0        1.98      -11.82     11.82 o 
 -18   3   0        6.00       18.92     12.61 o 
 -17   3   0       19.80       19.70     11.82 o 
 -16   3   0       13.77       16.20      7.51 o 
 -15   3   0        2.69        6.34      6.95 o 
 -14   3   0      242.38      296.70     13.65 o 
 -13   3   0      140.79      122.29      8.39 o 
 -12   3   0      635.83      600.72     13.49 o 
 -11   3   0      239.70      238.68      7.73 o 
 -10   3   0      472.70      450.37     11.26 o 
  -9   3   0     1925.20     2211.16     41.52 o 
  -8   3   0      192.72      159.38      5.39 o 
  -7   3   0     1541.13     1617.21     26.97 o 
  -6   3   0    14568.30    14403.77    222.45 o 
  -5   3   0     1502.61     1897.53     30.70 o 
  -4   3   0      730.71      750.10     12.93 o 
  -3   3   0     9515.59     9314.67    117.44 o 
  -2   3   0     4543.63     5062.28     64.06 o 
  -1   3   0     8399.00     9299.07    110.30 o 
   0   3   0       28.38       32.49      2.32 o 
   1   3   0    39915.64    40529.70    554.49 o 
   2   3   0    11835.76    13446.00    169.70 o 
   3   3   0     3315.13     2894.62     36.99 o 
   4   3   0       36.13       49.75      2.07 o 
   5   3   0     6695.41     6892.23    125.99 o 
   6   3   0      151.86      167.90      6.02 o 
   7   3   0     1588.86     2034.19     47.03 o 
   8   3   0       22.72       32.35      3.77 o 
   9   3   0      353.97      368.65     18.52 o 
  10   3   0      164.55      134.90     14.19 o 
  11   3   0       92.04      138.04      8.87 o 
  12   3   0      151.78      222.59     14.58 o 
  13   3   0        1.02        1.64      6.95 o 
  14   3   0       13.64        4.40      6.62 o 
  15   3   0      191.18      174.81     12.11 o 
  16   3   0        0.09        1.58     10.25 o 
 -18   4   0       30.54       55.96     13.40 o 
 -17   4   0        0.01        8.06     16.55 o 
 -16   4   0       75.53       64.06      8.63 o 
 -15   4   0        0.40       -1.18      6.69 o 
 -14   4   0       17.10       17.56      6.95 o 
 -13   4   0      189.37      187.15      9.37 o 
 -12   4   0        9.24       19.52      4.80 o 
 -11   4   0      175.98      173.52     10.20 o 
 -10   4   0      107.47      115.29      5.34 o 
  -9   4   0       35.95       33.49      3.73 o 
  -8   4   0      515.51      487.72     10.39 o 
  -7   4   0       56.92       58.28      3.60 o 
  -6   4   0     4011.11     5316.76     83.18 o 
  -5   4   0     1156.47     1331.99     22.06 o 
  -4   4   0        0.34        0.16      1.76 o 
  -3   4   0     1174.37      780.82     10.77 o 
  -2   4   0     5843.18     5655.74     67.18 o 
  -1   4   0      329.51      484.36      7.42 o 
   0   4   0     7491.38     6362.00     87.10 o 
   1   4   0     2760.55     2690.46     37.13 o 
   2   4   0     8094.55     9050.94    123.68 o 
   3   4   0    16464.92    17674.42    241.44 o 
   4   4   0       80.73       94.67      2.82 o 
   5   4   0     2199.83     2444.77     31.91 o 
   6   4   0     1619.64     1962.23     31.86 o 
   7   4   0        9.09       17.33      3.64 o 
   8   4   0      119.36      197.59     11.03 o 
   9   4   0        3.20        0.44      4.92 o 
  10   4   0      206.83      181.52      9.74 o 
  11   4   0       65.75       47.30      6.82 o 
  12   4   0      520.08      505.07     17.73 o 
  13   4   0      892.12      942.26     27.16 o 
  14   4   0      214.31      247.94     13.58 o 
  15   4   0       26.02       44.93     14.19 o 
  17   4   0       29.82       27.59     11.03 o 
 -18   5   0       31.71       32.65      9.18 o 
 -17   5   0       20.09       23.54      8.30 o 
 -16   5   0       52.94       30.82      7.74 o 
 -15   5   0       10.76        7.72      6.70 o 
 -14   5   0       22.74       18.68      5.53 o 
 -13   5   0      491.65      401.98     28.80 o 
 -12   5   0       21.67        6.45      4.96 o 
 -11   5   0       92.72      174.79      7.83 o 
 -10   5   0       34.09       64.09      8.60 o 
  -9   5   0       49.76       54.24      3.91 o 
  -8   5   0      683.42      548.84     11.30 o 
  -7   5   0        0.00       28.25      3.12 o 
  -6   5   0      811.87     1139.37     19.52 o 
  -5   5   0     1362.06     1233.27     20.59 o 
  -4   5   0      612.50      559.85      8.36 o 
  -3   5   0       65.05       91.08      2.96 o 
  -2   5   0      850.32      812.97     11.08 o 
  -1   5   0     1612.77     1381.81     18.08 o 
   0   5   0     1490.94     1531.80     21.52 o 
   1   5   0      132.84      397.76      6.43 o 
   2   5   0     6405.55     6547.83     89.55 o 
   3   5   0     1128.93     1147.08     20.55 o 
   4   5   0        2.48       -1.68      1.68 o 
   5   5   0      622.73      687.12     10.91 o 
   6   5   0       71.69       67.44      3.05 o 
   7   5   0      789.15      923.20     18.70 o 
   8   5   0       56.18      106.97      5.16 o 
   9   5   0       80.99      130.89      6.51 o 
  10   5   0      141.05      107.26      6.24 o 
  11   5   0       86.45       85.08     11.88 o 
  12   5   0      569.91      506.82     20.62 o 
  13   5   0      302.45      324.64     13.63 o 
  14   5   0       17.55       30.13      7.39 o 
  15   5   0      100.55      118.11      9.85 o 
  16   5   0        8.16        3.59      7.73 o 
  17   5   0        0.75        4.73      9.46 o 
 -17   6   0        0.01        3.15      7.80 o 
 -16   6   0       14.68        2.31      7.51 o 
 -15   6   0       21.94       18.19      6.95 o 
 -14   6   0      230.57      249.44     10.53 o 
 -13   6   0       23.31       24.42      5.44 o 
 -12   6   0       26.44       32.47      5.33 o 
 -11   6   0      891.78      912.55     20.30 o 
 -10   6   0      355.56      340.61     10.50 o 
  -9   6   0       73.12       88.11      5.53 o 
  -8   6   0      939.81      818.05     17.49 o 
  -7   6   0      855.97      756.30     17.06 o 
  -6   6   0      124.36      148.97      4.77 o 
  -5   6   0     1643.09     1967.15     26.15 o 
  -4   6   0       31.48       52.91      2.49 o 
  -3   6   0      509.02      340.74      5.54 o 
  -2   6   0      108.67       18.40      2.60 o 
  -1   6   0      837.06      977.82     13.15 o 
   0   6   0        8.08        5.41      1.45 o 
   1   6   0     2220.45     2401.72     33.31 o 
   2   6   0      520.42      527.22      8.32 o 
   3   6   0     2048.74     2076.01     29.30 o 
   4   6   0        1.21        1.25      1.73 o 
   5   6   0     2156.35     2283.88     46.39 o 
   6   6   0      249.36      289.43      6.45 o 
   7   6   0       51.10       68.82      4.28 o 
   8   6   0       78.78       69.20      4.75 o 
   9   6   0       48.13       72.71      6.92 o 
  10   6   0     1128.09     1095.69     35.32 o 
  11   6   0       11.22        4.73      5.83 o 
  12   6   0      262.79      239.62     14.58 o 
  13   6   0        6.17        0.47      6.56 o 
  14   6   0        5.04        6.67      7.88 o 
  15   6   0        4.37        3.85      7.14 o 
  16   6   0        1.22       12.77      7.87 o 
 -17   7   0        0.95       -7.32      7.57 o 
 -16   7   0       17.37       25.48      7.74 o 
 -15   7   0       27.47       25.08      8.28 o 
 -14   7   0        3.14        1.57      5.62 o 
 -13   7   0       22.28       27.88      5.99 o 
 -12   7   0      394.94      397.83     12.44 o 
 -11   7   0      390.59      363.41     11.30 o 
 -10   7   0        1.27        4.50      5.71 o 
  -9   7   0      398.00      406.85     11.15 o 
  -8   7   0      155.37      101.58      8.75 o 
  -7   7   0      394.11      366.23      9.47 o 
  -6   7   0     2182.11     2155.64     39.86 o 
  -5   7   0      129.46      131.70      5.76 o 
  -4   7   0      437.21      503.07      7.77 o 
  -3   7   0       98.19       45.50      2.46 o 
  -2   7   0      669.13      691.40     10.55 o 
  -1   7   0     1465.28     1878.94     30.20 o 
   0   7   0     7885.04     7796.08    106.68 o 
   1   7   0      927.17     1070.78     15.46 o 
   2   7   0     2218.31     2618.81     36.45 o 
   3   7   0      293.08      263.29      5.17 o 
   4   7   0     1236.83     1231.96     18.05 o 
   5   7   0        0.12       11.20      2.17 o 
   6   7   0      860.27      759.36     13.65 o 
   7   7   0      144.10       95.69      6.61 o 
   8   7   0        0.25       -3.74      3.74 o 
   9   7   0        0.00       -5.10      5.10 o 
  10   7   0       41.76       71.09     11.43 o 
  11   7   0        1.61        2.40      5.49 o 
  12   7   0        0.12       -5.49      5.49 o 
  13   7   0       60.33       68.36      7.57 o 
  14   7   0      677.24      738.28     46.50 o 
  15   7   0      218.10      234.14     26.40 o 
  16   7   0       54.31       46.32     20.89 o 
 -17   8   0        3.14       -9.46      9.46 o 
 -16   8   0        6.35        9.46     10.25 o 
 -15   8   0       72.01       78.52     15.76 o 
 -14   8   0       32.39       31.04      6.37 o 
 -13   8   0       92.96       99.68      7.30 o 
 -12   8   0      181.74      167.78      8.23 o 
 -11   8   0       77.28       77.71      6.24 o 
 -10   8   0      278.09      188.02      7.94 o 
  -9   8   0      124.56      111.25      6.24 o 
  -8   8   0      343.00      357.34     10.18 o 
  -7   8   0        0.35        3.59      3.34 o 
  -6   8   0        2.31        5.33      3.12 o 
  -5   8   0      190.55      173.93      4.07 o 
  -4   8   0       41.68       25.83      2.41 o 
  -3   8   0       18.97       34.67      2.28 o 
  -2   8   0        1.74       -1.12      1.79 o 
  -1   8   0     3336.90     2937.38     61.98 o 
   0   8   0      145.11      149.38      3.44 o 
   1   8   0      100.53      104.17      2.69 o 
   2   8   0      861.36      914.32     13.45 o 
   3   8   0        6.71        4.12      1.83 o 
   4   8   0       11.82       -1.83      1.83 o 
   5   8   0      150.94      213.81      5.34 o 
   6   8   0      843.15      766.18     19.50 o 
   7   8   0      861.51      990.61     29.95 o 
   8   8   0       34.89       23.48      5.83 o 
   9   8   0      404.64      352.92     12.31 o 
  10   8   0      217.13      208.63     10.03 o 
  11   8   0        2.60       10.40      5.25 o 
  12   8   0        3.85        4.98      5.83 o 
  13   8   0        0.00        6.50      6.41 o 
  14   8   0       15.99       35.60      7.88 o 
  15   8   0        0.78       -3.41      7.28 o 
 -16   9   0        5.55       -8.67      9.46 o 
 -15   9   0      121.26       84.84     10.03 o 
 -14   9   0      152.47      177.80     11.35 o 
 -13   9   0        0.00       -6.41      6.41 o 
 -12   9   0        7.13        7.64      6.25 o 
 -11   9   0      161.15      175.11     10.03 o 
 -10   9   0      613.53      597.03     18.37 o 
  -9   9   0       67.60       50.75      5.33 o 
  -8   9   0      117.45      102.85      5.91 o 
  -7   9   0       29.93        9.06      3.81 o 
  -6   9   0        2.64       17.13      3.81 o 
  -5   9   0      747.45      727.02     15.67 o 
  -4   9   0      703.78      845.87     13.18 o 
  -3   9   0       48.20       46.52      2.59 o 
  -2   9   0      476.96      422.19      7.18 o 
  -1   9   0       72.14       80.71      2.93 o 
   0   9   0       23.23       77.43      4.79 o 
   1   9   0     1175.90     1375.58     27.21 o 
   2   9   0      566.48      624.58     15.90 o 
   3   9   0      148.57      189.77      7.68 o 
   4   9   0      524.39      501.11     10.34 o 
   5   9   0        0.20       -1.27      2.29 o 
   6   9   0     1306.00     1446.25     33.87 o 
   7   9   0      131.19      113.54      9.06 o 
   8   9   0        9.59        7.05      4.77 o 
   9   9   0        0.93       -4.31      5.91 o 
  10   9   0       88.97       83.51      8.28 o 
  11   9   0       35.25       24.79      5.97 o 
  12   9   0       71.62       85.77      7.40 o 
  13   9   0       25.47       21.91      6.56 o 
  14   9   0        6.54        5.20     10.25 o 
  15   9   0      159.86      187.41     11.21 o 
 -16  10   0        0.26       -1.58      9.46 o 
 -15  10   0        0.09       -7.28      7.28 o 
 -14  10   0        0.01       10.08     11.82 o 
 -13  10   0        7.22       13.34      6.82 o 
 -12  10   0        1.23        5.91      7.09 o 
 -11  10   0       64.25       36.14      6.82 o 
 -10  10   0      104.98       94.46     12.22 o 
  -9  10   0      211.69      261.69     15.37 o 
  -8  10   0     1640.98     1531.42     37.25 o 
  -7  10   0      521.69      419.51     13.24 o 
  -6  10   0     2505.43     2381.86     54.76 o 
  -5  10   0      186.54      173.77      8.28 o 
  -4  10   0      374.01      386.62     14.21 o 
  -3  10   0      299.57      314.62      7.46 o 
  -2  10   0       52.61       74.78      3.59 o 
  -1  10   0       94.85       55.64      5.57 o 
   0  10   0       54.47       54.48      5.57 o 
   1  10   0      162.22      182.07     11.82 o 
   2  10   0      156.40      171.83     12.61 o 
   3  10   0       50.06       57.54      7.88 o 
   4  10   0        1.88        3.94      7.09 o 
   5  10   0       92.96       78.03      9.46 o 
   6  10   0       93.37       92.85      4.93 o 
   7  10   0      367.01      310.18     11.03 o 
   8  10   0        9.20        7.88      4.06 o 
   9  10   0        3.63        2.89      4.23 o 
  10  10   0       44.37       37.69      5.91 o 
  11  10   0       14.76       21.53      5.47 o 
  12  10   0        1.08        3.32      5.56 o 
  13  10   0       41.60       42.38      6.89 o 
  14  10   0       13.65       11.29      6.18 o 
 -15  11   0        4.65        4.05      7.57 o 
 -14  11   0       23.67       11.91      6.99 o 
 -13  11   0        2.92       -1.64      6.68 o 
 -12  11   0        2.71       -4.93     10.25 o 
 -11  11   0       38.91       42.91      7.14 o 
 -10  11   0       13.75       20.86     13.79 o 
  -9  11   0       13.32       13.11      5.83 o 
  -8  11   0       27.50       16.59      5.97 o 
  -7  11   0       35.22       32.20      5.25 o 
  -6  11   0      453.30      445.03     13.41 o 
  -5  11   0      212.41      254.92      9.18 o 
  -4  11   0      153.00      163.58      4.70 o 
  -3  11   0      350.29      323.95     17.34 o 
  -2  11   0      207.10      202.57     13.40 o 
  -1  11   0      109.86       48.87      7.88 o 
   0  11   0       55.13       25.22      5.27 o 
   1  11   0       36.87       19.70      7.88 o 
   2  11   0      122.60      147.39     11.82 o 
   3  11   0       14.86       24.43      7.88 o 
   4  11   0      277.27      251.43     16.55 o 
   5  11   0       61.98       32.32      8.67 o 
   6  11   0       97.15       87.49     11.03 o 
   7  11   0      175.29      174.98     14.19 o 
   8  11   0      413.37      375.18     22.07 o 
   9  11   0      174.97      182.86     15.76 o 
  10  11   0       61.72       74.88     13.40 o 
  11  11   0        6.03        7.65      4.35 o 
  12  11   0       30.31       40.42      5.10 o 
  13  11   0       25.99       44.93     13.40 o 
 -14  12   0        1.94        3.12      9.06 o 
 -13  12   0        0.02        0.00      6.56 o 
 -12  12   0      127.12      121.05      9.18 o 
 -11  12   0        0.05        6.41      5.97 o 
 -10  12   0      103.53      123.52      8.46 o 
  -9  12   0        0.82       -6.70      6.70 o 
  -8  12   0       46.87       50.76      6.08 o 
  -7  12   0      281.23      299.62     10.62 o 
  -6  12   0        4.13       -3.59      3.59 o 
  -5  12   0       50.12       65.19      4.29 o 
  -4  12   0       23.40       38.62      9.46 o 
  -3  12   0        2.16       -5.52      7.09 o 
  -2  12   0        3.65       -1.58      7.09 o 
  -1  12   0      201.13      153.70     13.40 o 
   0  12   0      136.97      100.09      7.51 o 
   1  12   0      165.20      131.63     11.82 o 
   2  12   0        5.03       14.19      8.67 o 
   3  12   0       38.78       46.50      8.67 o 
   4  12   0        0.00        7.09      7.88 o 
   5  12   0       39.31       16.55      8.67 o 
   6  12   0       28.25       17.34      9.46 o 
   7  12   0        7.78       20.49     10.25 o 
   8  12   0      193.76      181.28     15.76 o 
   9  12   0        4.29       -7.88     10.25 o 
  10  12   0       59.39       86.70     14.19 o 
  11  12   0       76.73      108.77     15.76 o 
  12  12   0        6.94       11.03     12.61 o 
 -14  13   0       46.78       46.23      8.31 o 
 -13  13   0        8.93        6.42      8.67 o 
 -12  13   0        0.86       -5.83      5.83 o 
 -11  13   0       41.87       26.52     11.82 o 
 -10  13   0        3.52        2.51      5.37 o 
  -9  13   0        4.96        3.42      4.93 o 
  -8  13   0        5.65       12.61      4.93 o 
  -7  13   0        2.70       -2.32      3.94 o 
  -6  13   0       55.88       24.43     10.25 o 
  -5  13   0       58.85       63.84     11.03 o 
  -4  13   0      117.32      115.86     11.82 o 
  -3  13   0       35.08       22.07      8.67 o 
  -2  13   0      424.46      388.58     20.49 o 
  -1  13   0      566.55      535.18     24.43 o 
   0  13   0      100.57       88.28     11.03 o 
   1  13   0       66.23       40.58      6.69 o 
   2  13   0      327.33      341.29     19.70 o 
   3  13   0       34.05       39.41     10.25 o 
   4  13   0        6.00       -3.15      8.67 o 
   5  13   0       23.30       40.99     10.25 o 
   6  13   0        0.31        7.09      9.46 o 
   7  13   0       14.67       17.34     10.25 o 
   8  13   0       70.74       56.75     12.61 o 
   9  13   0      125.53      152.12     15.76 o 
  10  13   0      159.79      183.65     18.13 o 
  11  13   0        0.06        3.94     12.61 o 
 -13  14   0        0.50        9.46     14.19 o 
 -12  14   0        4.70       11.57      6.18 o 
 -11  14   0        0.59        8.41      5.64 o 
 -10  14   0       11.56        3.94      4.93 o 
  -9  14   0       28.96       10.92      4.39 o 
  -8  14   0        1.90       -4.73     10.25 o 
  -7  14   0       42.94       33.89     11.03 o 
  -6  14   0        0.89       -8.67      9.46 o 
  -5  14   0       21.21       20.49      9.46 o 
  -4  14   0       51.90       39.41     10.25 o 
  -3  14   0       78.70       97.74     11.82 o 
  -2  14   0      143.10      153.70     13.40 o 
  -1  14   0       30.99       48.08     10.25 o 
   0  14   0      221.64      238.82     16.55 o 
   1  14   0       78.19       62.68      7.80 o 
   2  14   0      282.99      286.90     18.13 o 
   3  14   0       88.05       74.09     11.03 o 
   4  14   0       31.12       26.01     11.03 o 
   5  14   0       23.77       14.98     10.25 o 
   6  14   0       74.47       72.51     12.61 o 
   7  14   0        1.04       -9.46      9.46 o 
   8  14   0        0.94        7.09     11.03 o 
   9  14   0        0.01      -11.03     11.03 o 
  10  14   0       36.25       43.35     13.40 o 
 -11  15   0       64.05       83.55     15.76 o 
 -10  15   0        0.00        2.36     11.82 o 
  -9  15   0       59.57       44.93     13.40 o 
  -8  15   0        0.10        6.31     11.03 o 
  -7  15   0        4.73        1.58     10.25 o 
  -6  15   0       87.94       87.49     12.61 o 
  -5  15   0        2.84        3.15     10.25 o 
  -4  15   0        1.58        0.79      9.46 o 
  -3  15   0        3.50        1.58      9.46 o 
  -2  15   0        0.00        1.58      8.67 o 
  -1  15   0       96.00       74.09     11.82 o 
   0  15   0        3.92        3.15      8.67 o 
   1  15   0        0.05       -8.67      8.67 o 
   2  15   0        7.23       -2.76      6.69 o 
   3  15   0        5.94       -0.79     10.25 o 
   4  15   0       26.29       26.01     10.25 o 
   5  15   0        0.37       14.19     10.25 o 
   6  15   0       47.17       40.99     12.61 o 
   7  15   0        0.03       10.25     11.03 o 
   8  15   0       13.90       -2.36     11.82 o 
 -10  16   0        0.02       -8.67     12.61 o 
  -9  16   0       29.73       40.20     13.40 o 
  -8  16   0        0.35       -3.94     11.03 o 
  -7  16   0        4.39       13.40     11.82 o 
  -6  16   0        2.36       -9.46     10.25 o 
  -5  16   0       20.24       29.95     11.82 o 
  -4  16   0       28.55       24.43     11.03 o 
  -3  16   0       21.20       18.92     11.03 o 
  -2  16   0       18.49       18.13     10.25 o 
  -1  16   0       31.94       22.86     10.25 o 
   0  16   0        2.46        4.73      9.46 o 
   1  16   0       16.03        7.88     10.25 o 
   2  16   0       55.18       66.43     15.37 o 
   3  16   0       19.17        9.46     11.03 o 
   4  16   0       15.13       42.56     12.61 o 
   5  16   0        3.75        7.88     11.82 o 
   6  16   0        5.54        1.58     11.82 o 
   7  16   0       24.53       33.10     12.61 o 
  -8  17   0       70.93       89.85     15.76 o 
  -7  17   0        0.17        9.46     11.82 o 
  -6  17   0        0.08      -10.25     10.25 o 
  -5  17   0       55.28       47.29     13.40 o 
  -4  17   0       46.32       26.80     11.82 o 
  -3  17   0        4.58       -8.67     11.03 o 
  -2  17   0       11.66       22.86     11.82 o 
  -1  17   0       19.77       28.37     11.03 o 
   0  17   0       21.78       25.22     11.82 o 
   1  17   0        7.68       27.59     11.03 o 
   2  17   0        0.08       -2.36     10.25 o 
   3  17   0       18.86       26.77      8.63 o 
   4  17   0       51.09       40.20     13.40 o 
  -4  18   0       80.75       78.82     14.98 o 
  -3  18   0       59.07       48.08     13.40 o 
  -2  18   0       12.79        6.31     11.82 o 
  -1  18   0        4.18       -3.94     10.25 o 
   0  18   0       60.50       93.79     14.98 o 
  -1 -18   1        3.21        2.36     11.82 o 
   0 -18   1        8.69       -3.94     11.03 o 
   1 -18   1       17.77       28.37     11.82 o 
   2 -18   1       15.46        8.67     12.61 o 
   3 -18   1        0.28      -10.25     10.25 o 
   4 -18   1        7.24        3.94     11.82 o 
  -5 -17   1       22.94       42.56     13.40 o 
  -4 -17   1        1.02       -7.09     11.82 o 
  -3 -17   1       42.84       47.07      8.92 o 
  -2 -17   1        6.28       14.98     11.03 o 
  -1 -17   1        0.46       -8.67     10.25 o 
   0 -17   1        2.35       -7.88     10.25 o 
   1 -17   1        4.22       -5.52     10.25 o 
   2 -17   1      145.61      145.03     16.55 o 
   3 -17   1      122.84       96.16     14.98 o 
   4 -17   1      221.16      228.58     19.70 o 
   5 -17   1       79.11      130.05     15.76 o 
   6 -17   1       17.76       17.34     11.82 o 
   7 -17   1       25.90       14.19     12.61 o 
   8 -17   1        0.06       -3.15     11.82 o 
  -7 -16   1       75.57       98.52     15.76 o 
  -6 -16   1        0.18        7.09     11.82 o 
  -5 -16   1       10.21       11.03     11.82 o 
  -4 -16   1        1.34       -8.67     11.03 o 
  -3 -16   1       11.95       14.54      9.46 o 
  -2 -16   1        0.05       -3.15      6.69 o 
  -1 -16   1        7.31       -8.67     10.25 o 
   0 -16   1       81.81       89.85     12.61 o 
   1 -16   1       10.42       -4.73     10.25 o 
   2 -16   1        1.79       -1.58      9.46 o 
   3 -16   1       74.19       70.15     12.61 o 
   4 -16   1      231.59      225.42     18.13 o 
   5 -16   1       89.33       89.85     13.40 o 
   6 -16   1       20.90       41.77     11.82 o 
   7 -16   1       54.44       50.44     12.61 o 
   8 -16   1        2.87        3.15     11.82 o 
   9 -16   1        5.04       20.49     12.61 o 
  10 -16   1        2.98        7.09     12.61 o 
  -9 -15   1        1.04       -7.88     11.82 o 
  -8 -15   1        2.21        0.79     11.03 o 
  -7 -15   1        0.76       -7.88     11.03 o 
  -6 -15   1       26.41       29.95     11.82 o 
  -5 -15   1        3.51       -5.52     11.03 o 
  -4 -15   1        0.01       -9.46      9.46 o 
  -3 -15   1       42.15       37.05     11.03 o 
  -2 -15   1      142.25      178.53     11.15 o 
  -1 -15   1        2.41        5.52      9.46 o 
   0 -15   1        4.29       -5.52      9.46 o 
   1 -15   1        0.03        7.09      9.46 o 
   2 -15   1        6.10        4.73      8.67 o 
   3 -15   1       45.66       67.00     11.82 o 
   4 -15   1      136.63      115.86     13.40 o 
   5 -15   1       16.19       -8.67      9.46 o 
   6 -15   1        1.82       -7.09     10.25 o 
   7 -15   1       51.44       35.47     11.82 o 
   8 -15   1        1.04        7.09     11.03 o 
   9 -15   1       38.07       55.17     14.19 o 
  10 -15   1        1.60       -1.54      5.00 o 
  11 -15   1        2.95       13.30      5.71 o 
 -10 -14   1        0.54        2.36     12.61 o 
  -9 -14   1        2.87       -7.88     11.03 o 
  -8 -14   1       26.30       15.76     11.82 o 
  -7 -14   1       13.37       32.32     11.82 o 
  -6 -14   1       25.16       44.93     11.82 o 
  -5 -14   1       19.35       24.43     10.25 o 
  -4 -14   1       21.58       11.82     10.25 o 
  -3 -14   1       96.64       89.85     11.82 o 
  -2 -14   1        3.63       11.03      9.46 o 
  -1 -14   1        0.65       -5.52      6.13 o 
   0 -14   1      582.15      551.73     26.80 o 
   1 -14   1       56.68       48.87     11.03 o 
   2 -14   1       32.03        4.73      9.46 o 
   3 -14   1      111.52      156.85     14.19 o 
   4 -14   1       78.15       44.93     10.25 o 
   5 -14   1        4.19       -8.67      8.67 o 
   6 -14   1       33.70       26.80      9.46 o 
   7 -14   1       17.62       23.16      8.28 o 
   8 -14   1       26.75       34.04      5.00 o 
   9 -14   1        9.18        6.99      5.00 o 
  10 -14   1        2.33       -5.56      5.56 o 
  11 -14   1        0.10       -3.01      5.47 o 
  12 -14   1       23.37       28.67      6.89 o 
  13 -14   1       75.29       71.92      8.59 o 
 -11 -13   1       57.75       64.63     14.98 o 
 -10 -13   1       12.35        5.52     11.82 o 
  -9 -13   1        3.41        7.88     11.03 o 
  -8 -13   1       15.49        5.52     10.25 o 
  -7 -13   1      102.19      124.53     14.19 o 
  -6 -13   1      164.67      146.60     14.98 o 
  -5 -13   1        0.02       -8.67      8.67 o 
  -4 -13   1       24.96       22.07      9.46 o 
  -3 -13   1      278.50      292.42     18.13 o 
  -2 -13   1        0.48       -5.52      8.67 o 
  -1 -13   1        3.30        1.16      8.67 o 
   0 -13   1      539.66      441.39     22.07 o 
   1 -13   1      516.22      460.30     22.86 o 
   2 -13   1        2.52        7.09      7.88 o 
   3 -13   1        9.54       25.22      9.46 o 
   4 -13   1        8.37        4.73      8.67 o 
   5 -13   1       74.97       66.68      4.35 o 
   6 -13   1       18.68       25.62      5.12 o 
   7 -13   1       63.32       55.98      5.56 o 
   8 -13   1      148.02      148.90      8.31 o 
   9 -13   1        7.16        7.21      5.37 o 
  10 -13   1      140.57      138.08      8.71 o 
  11 -13   1       12.31       18.59      6.41 o 
  12 -13   1        2.22        4.18      6.68 o 
  13 -13   1        3.81       -3.73      6.99 o 
  14 -13   1        3.92        1.90      7.40 o 
 -12 -12   1       11.58        7.09     12.61 o 
 -11 -12   1       37.72       56.75     13.40 o 
 -10 -12   1        2.69       -7.09     11.03 o 
  -9 -12   1      106.74      101.68     13.40 o 
  -8 -12   1       88.91       80.40     12.61 o 
  -7 -12   1        4.23        8.67      9.46 o 
  -6 -12   1        4.27        3.15      8.67 o 
  -5 -12   1        5.07        6.31      8.67 o 
  -4 -12   1      178.81      182.07     14.98 o 
  -3 -12   1        4.96        3.15      7.88 o 
  -2 -12   1      158.49      135.57     11.82 o 
  -1 -12   1        4.52       -2.36      7.09 o 
   0 -12   1       88.39       96.63      7.25 o 
   1 -12   1       81.52       39.41      8.67 o 
   2 -12   1        9.35       18.13      7.88 o 
   3 -12   1        4.06        5.52      7.88 o 
   4 -12   1       79.95       87.60      5.47 o 
   5 -12   1      293.82      304.62     10.35 o 
   6 -12   1      136.44      147.23     13.40 o 
   7 -12   1      229.84      244.46     23.25 o 
   8 -12   1       94.81      130.67      8.14 o 
   9 -12   1       38.77       47.26      7.49 o 
  10 -12   1        0.00       -4.80      5.83 o 
  11 -12   1      222.83      277.49     17.34 o 
  12 -12   1        0.20       -6.08      6.08 o 
  13 -12   1        1.10       -7.52      8.67 o 
  14 -12   1       83.50       97.39     14.19 o 
  15 -12   1       52.87       40.20     15.76 o 
 -13 -11   1        8.44       14.03      5.91 o 
 -12 -11   1        1.22        5.95      5.47 o 
 -11 -11   1       29.38       27.94      5.47 o 
 -10 -11   1        2.28        2.10      5.52 o 
  -9 -11   1        0.41       -3.15      4.29 o 
  -8 -11   1        5.53       17.11      4.23 o 
  -7 -11   1       22.66       16.20      4.23 o 
  -6 -11   1      360.42      346.90     15.76 o 
  -5 -11   1      191.93      152.12     13.40 o 
  -4 -11   1        2.57        5.52      7.88 o 
  -3 -11   1       28.28       18.92      7.88 o 
  -2 -11   1      358.10      339.71     18.13 o 
  -1 -11   1       11.43       14.98      7.09 o 
   0 -11   1       20.10       22.00      5.57 o 
   1 -11   1        0.24       -1.15      3.55 o 
   2 -11   1       23.14       10.92      2.94 o 
   3 -11   1      143.43      155.18      5.18 o 
   4 -11   1      161.23      136.46      6.70 o 
   5 -11   1     1475.31     1514.87     62.66 o 
   6 -11   1       18.85        7.88      7.09 o 
   7 -11   1     2589.02     2492.65     58.01 o 
   8 -11   1      684.82      614.29     18.37 o 
   9 -11   1       75.24       55.57      6.41 o 
  10 -11   1        0.58        1.25      5.83 o 
  11 -11   1       16.81       17.18      6.56 o 
  12 -11   1       58.38       50.08      7.57 o 
  13 -11   1        4.84        7.57      6.82 o 
  14 -11   1       19.43       22.07      7.57 o 
  15 -11   1        3.44       -0.33      7.88 o 
 -14 -10   1        0.25        0.35      6.79 o 
 -13 -10   1       16.41       15.98      8.28 o 
 -12 -10   1       50.53       32.43      6.27 o 
 -11 -10   1      197.42      195.04      9.62 o 
 -10 -10   1       72.06       72.44      6.68 o 
  -9 -10   1      134.63      110.12      7.28 o 
  -8 -10   1       64.08       34.68     13.40 o 
  -7 -10   1      207.99      220.01      8.71 o 
  -6 -10   1      802.69      816.55     21.02 o 
  -5 -10   1      440.55      386.89     12.22 o 
  -4 -10   1       63.21       48.32      3.40 o 
  -3 -10   1        1.39       -1.89      2.34 o 
  -2 -10   1      135.72      148.73      4.17 o 
  -1 -10   1      365.08      298.03      6.58 o 
   0 -10   1      324.28      290.13      5.98 o 
   1 -10   1        0.52       -1.96      1.96 o 
   2 -10   1        1.40       -0.03      3.75 o 
   3 -10   1        0.70        0.72      2.31 o 
   4 -10   1        8.38        6.61      5.13 o 
   5 -10   1      147.05      172.85      7.19 o 
   6 -10   1        0.01        6.35      4.52 o 
   7 -10   1      604.16      633.65     18.17 o 
   8 -10   1      216.57      199.61     10.25 o 
   9 -10   1       28.67       21.56      5.97 o 
  10 -10   1       79.79       72.87      7.57 o 
  11 -10   1        0.00        3.94      6.41 o 
  12 -10   1        0.87       -6.25      6.25 o 
  13 -10   1       29.15       25.01     19.70 o 
  14 -10   1       28.42       18.92      7.57 o 
  15 -10   1        0.17       -4.73      8.67 o 
  16 -10   1       50.07       37.05     11.03 o 
 -15  -9   1        0.01        9.32      9.85 o 
 -14  -9   1       22.13        7.76      9.46 o 
 -13  -9   1        5.13        6.06      6.68 o 
 -12  -9   1        0.60       -3.44      5.83 o 
 -11  -9   1       26.58       49.62      6.68 o 
 -10  -9   1        7.82       -0.63      5.25 o 
  -9  -9   1      480.57      459.21     17.34 o 
  -8  -9   1      701.36      672.52     18.93 o 
  -7  -9   1     4293.93     4295.28     96.40 o 
  -6  -9   1        1.60        7.78      4.34 o 
  -5  -9   1        8.29       -0.47      3.93 o 
  -4  -9   1      546.85      619.46     11.07 o 
  -3  -9   1      954.64      957.82     16.61 o 
  -2  -9   1      708.89      780.28     14.82 o 
  -1  -9   1      705.53      732.31     13.39 o 
   0  -9   1      374.82      456.73      8.79 o 
   1  -9   1        0.53        3.60      2.80 o 
   2  -9   1      161.34      181.39      4.45 o 
   3  -9   1     1497.96     1539.85     22.48 o 
   4  -9   1       19.50       19.98      2.65 o 
   5  -9   1       13.91       20.36      3.44 o 
   6  -9   1      350.91      323.18      9.01 o 
   7  -9   1      136.75      160.85      6.91 o 
   8  -9   1      101.86      118.37      6.72 o 
   9  -9   1      206.59      172.55      8.56 o 
  10  -9   1      411.15      461.54     12.90 o 
  11  -9   1       15.11       16.53      5.26 o 
  12  -9   1        4.00        2.41      5.07 o 
  13  -9   1       15.34       -3.44      6.06 o 
  14  -9   1      143.81      135.36     10.03 o 
  15  -9   1       13.54       21.28     10.25 o 
  16  -9   1        5.83        1.58     10.25 o 
 -15  -8   1        7.92       -9.05     14.98 o 
 -14  -8   1      267.13      301.90     18.52 o 
 -13  -8   1       94.07       89.86     10.25 o 
 -12  -8   1       20.35       19.61      6.70 o 
 -11  -8   1        0.02        2.33      5.83 o 
 -10  -8   1       91.96       60.58      7.49 o 
  -9  -8   1      151.27      150.31      8.71 o 
  -8  -8   1       44.19       27.72      5.83 o 
  -7  -8   1     1249.59     1198.70     29.50 o 
  -6  -8   1      417.99      519.90     11.88 o 
  -5  -8   1       37.07       25.29      2.68 o 
  -4  -8   1       57.64       55.94      2.91 o 
  -3  -8   1      154.20      123.40      3.72 o 
  -2  -8   1        8.23       43.61      2.40 o 
  -1  -8   1       79.15       52.42      2.55 o 
   0  -8   1     3650.34     3282.56     50.97 o 
   1  -8   1      212.69      208.38      4.51 o 
   2  -8   1       97.08      110.50      3.48 o 
   3  -8   1        1.72        0.02      2.04 o 
   4  -8   1        8.52       18.44      2.41 o 
   5  -8   1      534.97      542.62      9.58 o 
   6  -8   1      277.88      337.07      9.01 o 
   7  -8   1      152.36      143.20      6.14 o 
   8  -8   1     1009.47     1124.43     23.10 o 
   9  -8   1      628.44      732.86     22.89 o 
  10  -8   1       47.86       43.31      5.44 o 
  11  -8   1       64.38       72.67      6.09 o 
  12  -8   1      191.86      177.88     13.32 o 
  13  -8   1      210.33      205.09      9.50 o 
  14  -8   1       54.83       31.79      7.31 o 
  15  -8   1       12.24       23.53     11.82 o 
  16  -8   1       14.21       16.50      7.74 o 
  17  -8   1       10.71        7.41      8.30 o 
 -16  -7   1       86.70       87.90      9.62 o 
 -15  -7   1       16.01       13.08      7.87 o 
 -14  -7   1       15.20       29.62      7.57 o 
 -13  -7   1        0.21       -1.26      6.56 o 
 -12  -7   1      100.42      107.41      8.14 o 
 -11  -7   1      590.08      522.00     17.23 o 
 -10  -7   1      557.55      525.67     16.67 o 
  -9  -7   1       60.92       56.77     10.04 o 
  -8  -7   1       40.62       11.74      4.28 o 
  -7  -7   1       23.25       26.86      3.97 o 
  -6  -7   1       13.93       14.21      2.73 o 
  -5  -7   1      181.32      204.13      5.05 o 
  -4  -7   1     1163.93     1277.43     18.76 o 
  -3  -7   1      405.63      446.83      7.68 o 
  -2  -7   1     3856.86     3928.90     54.37 o 
  -1  -7   1     1628.46     1377.96     19.83 o 
   0  -7   1     2942.42     3705.76     51.34 o 
   1  -7   1       86.70       30.62      2.43 o 
   2  -7   1       74.93       63.03      2.56 o 
   3  -7   1      266.50      313.97      7.99 o 
   4  -7   1      725.85      516.40      7.98 o 
   5  -7   1      572.66      679.63     11.77 o 
   6  -7   1      335.03      289.54      7.66 o 
   7  -7   1        6.88        0.08      3.24 o 
   8  -7   1      162.77      110.85      5.56 o 
   9  -7   1        0.67       -0.61      5.06 o 
  10  -7   1      410.56      391.53     11.42 o 
  11  -7   1       14.87       56.16      6.55 o 
  12  -7   1        2.98        8.28      5.48 o 
  13  -7   1       21.30        5.89      5.42 o 
  14  -7   1       24.07       13.63      8.23 o 
  15  -7   1       10.93       21.69      7.51 o 
  16  -7   1       12.87        5.52      7.25 o 
  17  -7   1        9.48       -2.12      9.06 o 
 -16  -6   1      251.33      292.74     17.34 o 
 -15  -6   1        1.45        1.58      7.14 o 
 -14  -6   1        6.32       17.00      7.57 o 
 -13  -6   1      349.94      342.22     16.55 o 
 -12  -6   1      245.64      266.48     16.95 o 
 -11  -6   1      121.64      116.15      7.18 o 
 -10  -6   1        7.85       15.83      4.51 o 
  -9  -6   1       16.15       26.75      4.34 o 
  -8  -6   1       32.80       54.35     10.77 o 
  -7  -6   1      273.67      240.98      7.63 o 
  -6  -6   1     1408.56     1365.58     23.32 o 
  -5  -6   1      760.47      615.46     10.09 o 
  -4  -6   1     1424.84     1585.11     22.94 o 
  -3  -6   1     3693.08     3252.79     45.34 o 
  -2  -6   1     2465.25     2549.43     35.71 o 
  -1  -6   1     1893.81     1714.37     24.28 o 
   0  -6   1       45.56       14.07      1.73 o 
   1  -6   1     1824.42     2008.51     25.98 o 
   2  -6   1     3395.64     3227.60     44.90 o 
   3  -6   1     1415.53     1368.55     17.11 o 
   4  -6   1     1933.24     2043.17     28.70 o 
   5  -6   1      171.72      216.14      5.85 o 
   6  -6   1      121.67      153.95      5.19 o 
   7  -6   1        3.27        9.74      2.84 o 
   8  -6   1       94.42       98.31      4.66 o 
   9  -6   1       74.49       50.27      4.64 o 
  10  -6   1      214.98      249.20     17.06 o 
  11  -6   1      466.33      341.33     14.87 o 
  12  -6   1        2.77       -3.02      4.90 o 
  13  -6   1       25.46       34.98      5.78 o 
  14  -6   1        0.91       -1.11      5.42 o 
  15  -6   1       10.77       10.49      6.39 o 
  16  -6   1        0.10       -6.95      6.95 o 
  17  -6   1        2.22        0.39      7.80 o 
 -17  -5   1        0.85       -9.46      9.46 o 
 -16  -5   1        8.75       33.89     10.25 o 
 -15  -5   1        2.56       -2.18      7.49 o 
 -14  -5   1      253.94      234.04     12.31 o 
 -13  -5   1      433.35      492.44     14.08 o 
 -12  -5   1      120.93      141.55     12.52 o 
 -11  -5   1        8.53        2.73      4.51 o 
 -10  -5   1        5.99        2.08      3.97 o 
  -9  -5   1       37.60       48.45      4.80 o 
  -8  -5   1       61.02       82.01      6.51 o 
  -7  -5   1     1382.24     1417.19     52.56 o 
  -6  -5   1     2085.42     1802.92     29.71 o 
  -5  -5   1      137.68      192.65      4.25 o 
  -4  -5   1       28.51       99.47      3.02 o 
  -3  -5   1     5012.24     4891.72     72.81 o 
  -2  -5   1       42.16       36.64      3.66 o 
  -1  -5   1     2000.52     1918.91     26.95 o 
   0  -5   1     1804.75     1702.49     23.92 o 
   1  -5   1     3649.31     3679.37     50.88 o 
   2  -5   1     1433.24     2086.30     27.07 o 
   3  -5   1      352.32      534.18      7.90 o 
   4  -5   1     1634.07     2028.51     37.63 o 
   5  -5   1        7.62       -2.24      2.24 o 
   6  -5   1     2464.94     2506.53     47.21 o 
   7  -5   1     1011.34     1053.05     22.41 o 
   8  -5   1      149.71      156.08      8.19 o 
   9  -5   1       88.22       91.15      4.70 o 
  10  -5   1      618.78      641.54     14.90 o 
  11  -5   1        1.75        1.74      4.61 o 
  12  -5   1        9.22       -2.83      4.80 o 
  13  -5   1        0.73       -0.19      4.96 o 
  14  -5   1      327.70      304.72     13.38 o 
  15  -5   1       60.53       86.08      8.87 o 
  16  -5   1       53.81       72.00      8.92 o 
  17  -5   1       29.88       20.10      8.36 o 
  18  -5   1        1.66       -7.74      7.74 o 
 -17  -4   1        8.81       14.98     10.25 o 
 -15  -4   1       77.87      116.82     10.98 o 
 -14  -4   1        5.70       -7.18      7.18 o 
 -13  -4   1       43.79       65.12      8.63 o 
 -12  -4   1      347.17      307.80     13.34 o 
 -11  -4   1      102.85      131.17     10.64 o 
 -10  -4   1       13.89       40.57      8.67 o 
  -9  -4   1      328.12      464.47     23.25 o 
  -8  -4   1      226.30      208.29     16.16 o 
  -7  -4   1       62.61       58.97      3.40 o 
  -6  -4   1       19.50       26.85      2.72 o 
  -5  -4   1      166.02      104.55      3.88 o 
  -4  -4   1      408.76      410.62      6.56 o 
  -3  -4   1     3582.37     3112.30     39.82 o 
  -2  -4   1      338.11      397.60      5.96 o 
  -1  -4   1       37.83       88.62      2.58 o 
   0  -4   1     8989.82     7930.33    100.08 o 
   1  -4   1    12408.39    11194.64    132.49 o 
   2  -4   1        1.98        2.61      1.25 o 
   3  -4   1     4266.33     4588.00     64.57 o 
   4  -4   1      474.24      434.55      9.59 o 
   5  -4   1        5.55       21.72      2.68 o 
   6  -4   1      152.17      125.40      4.60 o 
   7  -4   1     1117.98     1300.36     22.25 o 
   8  -4   1      275.65      226.61      6.58 o 
   9  -4   1       33.25       40.15      3.88 o 
  10  -4   1     1027.65     1008.86     18.81 o 
  11  -4   1       89.42       75.63      5.08 o 
  12  -4   1       19.03       -3.66      4.61 o 
  13  -4   1       96.44       63.96      6.64 o 
  14  -4   1        3.00        2.63      6.62 o 
  15  -4   1       21.46       12.84     14.98 o 
  16  -4   1      171.90      181.04     11.15 o 
  17  -4   1       12.63       30.53      8.30 o 
  18  -4   1        2.87        1.58     11.82 o 
 -17  -3   1       17.70       24.43     11.82 o 
 -16  -3   1       52.18       70.15     12.61 o 
 -15  -3   1       34.96       42.75     18.92 o 
 -14  -3   1       48.24       56.60      8.63 o 
 -13  -3   1       36.09       39.99      7.74 o 
 -12  -3   1     2667.30     2917.62     69.01 o 
 -11  -3   1      222.43      215.06     11.33 o 
 -10  -3   1       54.75       68.50      6.70 o 
  -9  -3   1       57.52       48.32      4.69 o 
  -8  -3   1     1961.49     2105.14     40.81 o 
  -7  -3   1       13.74        3.07      3.01 o 
  -6  -3   1     9268.37     9677.72    176.76 o 
  -5  -3   1      695.04      644.77     13.74 o 
  -4  -3   1     1969.88     2096.93     30.25 o 
  -3  -3   1      487.05      323.96      5.22 o 
  -2  -3   1     4510.69     5222.87     66.14 o 
  -1  -3   1       85.31       98.24      2.40 o 
   0  -3   1    10840.38    11795.91    149.09 o 
   1  -3   1    19990.38    19080.90    227.13 o 
   2  -3   1     3657.90     3403.57     43.40 o 
   3  -3   1    18682.60    20731.34    289.37 o 
   4  -3   1      226.62      447.38      9.95 o 
   5  -3   1     9202.03     8944.93    138.68 o 
   6  -3   1     4946.28     5017.91     78.74 o 
   7  -3   1     2416.48     2492.15     40.39 o 
   8  -3   1      273.24      198.92      6.14 o 
   9  -3   1      424.44      374.35      8.81 o 
  10  -3   1      122.99      151.93      5.95 o 
  11  -3   1       89.33       64.48      4.75 o 
  12  -3   1      173.00      181.32      8.99 o 
  13  -3   1     1296.40     1332.48     36.31 o 
  14  -3   1       35.53       31.77      7.18 o 
  15  -3   1       14.09       10.79      8.28 o 
  16  -3   1       46.22       20.10      7.80 o 
  17  -3   1        4.64       14.19     11.03 o 
  18  -3   1        7.89       18.92     11.82 o 
 -18  -2   1       56.71       77.24     14.98 o 
 -17  -2   1       10.81        7.09     11.03 o 
 -16  -2   1       15.65       -3.15     10.25 o 
 -15  -2   1       21.04       10.25     10.25 o 
 -14  -2   1       10.23       -6.62      6.62 o 
 -13  -2   1      114.62      103.25      8.87 o 
 -12  -2   1      663.94      658.84     20.53 o 
 -11  -2   1       83.13      126.30      8.52 o 
 -10  -2   1       46.98       34.89      4.61 o 
  -9  -2   1        7.30       24.96      4.04 o 
  -8  -2   1      483.31      461.89     11.45 o 
  -7  -2   1     2607.80     2652.47     50.31 o 
  -6  -2   1       68.14       90.62      4.38 o 
  -5  -2   1      243.07      341.98      8.31 o 
  -4  -2   1     1437.99     1735.58     32.78 o 
  -3  -2   1     1194.46      778.85     15.24 o 
  -2  -2   1     2744.52     3656.09     46.45 o 
  -1  -2   1     3692.55     5033.20     63.70 o 
   0  -2   1      379.78      275.39      4.69 o 
   1  -2   1      664.98      821.04     10.88 o 
   2  -2   1      426.86      857.47     15.44 o 
   3  -2   1      114.85       48.85      3.59 o 
   4  -2   1      232.40      358.26      7.06 o 
   5  -2   1     9898.07     8924.76    138.28 o 
   6  -2   1     1145.26      916.28     22.52 o 
   7  -2   1      143.14      231.17      6.34 o 
   8  -2   1      611.83      644.27     21.73 o 
   9  -2   1      124.14      211.64      7.85 o 
  10  -2   1       42.77       38.69      3.80 o 
  11  -2   1        1.97        6.03      3.60 o 
  12  -2   1      398.98      396.13     13.77 o 
  13  -2   1      251.85      236.84     10.41 o 
  14  -2   1      357.72      304.71     13.34 o 
  15  -2   1      352.73      323.95     19.70 o 
  16  -2   1        6.58        5.52      9.46 o 
  17  -2   1        2.46      -10.25     10.25 o 
  18  -2   1        3.23      -11.03     11.03 o 
 -18  -1   1       12.17        4.73     11.03 o 
 -17  -1   1        6.59       -9.46     11.03 o 
 -16  -1   1        0.99       -9.46      9.46 o 
 -15  -1   1        4.46       -8.67      8.67 o 
 -14  -1   1       19.91       15.85      7.39 o 
 -13  -1   1       86.53      156.54      9.85 o 
 -12  -1   1       97.31       85.13      7.95 o 
 -11  -1   1      292.65      354.36     10.85 o 
 -10  -1   1      324.26      277.95      9.08 o 
  -9  -1   1       19.09       37.19      4.38 o 
  -8  -1   1        0.18        1.78      3.39 o 
  -7  -1   1      157.03      134.53      5.56 o 
  -6  -1   1     1388.54     1200.17     23.87 o 
  -5  -1   1      249.24      257.82     14.98 o 
  -4  -1   1     1291.27     1328.12     30.52 o 
  -3  -1   1     1889.01     1488.10     27.94 o 
  -2  -1   1       85.13        4.11      1.34 o 
  -1  -1   1     1368.64     2109.61     36.53 o 
   0  -1   1     6420.60     5404.67    197.49 o 
   1  -1   1      259.45      192.51      3.37 o 
   2  -1   1     1349.76      758.64     12.93 o 
   3  -1   1     8345.48    10420.70    160.82 o 
   4  -1   1      518.41     1071.00     17.77 o 
   5  -1   1      603.62      864.12     14.91 o 
   6  -1   1      355.20      189.98      9.11 o 
   7  -1   1        3.89        2.11      3.64 o 
   8  -1   1      439.30      280.02      8.44 o 
   9  -1   1      539.48      601.44     13.89 o 
  10  -1   1       14.47       23.31      3.51 o 
  11  -1   1       18.92        2.34      3.51 o 
  12  -1   1       62.43       84.34      5.70 o 
  13  -1   1      165.14      140.53      9.43 o 
  14  -1   1       60.71       70.94      8.30 o 
  15  -1   1       23.59       29.16     10.25 o 
  16  -1   1        8.51        3.15      9.46 o 
  17  -1   1       55.73       77.24     13.40 o 
  18  -1   1        2.27        2.36     11.03 o 
 -18   0   1       12.14       26.01     12.61 o 
 -17   0   1        3.31       -3.94     10.25 o 
 -16   0   1        3.52       -9.46      9.46 o 
 -15   0   1      125.46      174.19     14.98 o 
 -14   0   1        3.61        4.73      8.67 o 
 -13   0   1       27.56       11.86      6.62 o 
 -12   0   1       68.26       74.90      6.68 o 
 -11   0   1      122.12      130.51      9.21 o 
 -10   0   1      296.85      260.46      9.03 o 
  -9   0   1     1711.45     1699.27     28.64 o 
  -8   0   1     1093.95     1282.96     22.06 o 
  -7   0   1     1318.26     1291.74     21.97 o 
  -6   0   1     2853.53     2735.00     43.72 o 
  -5   0   1     1835.32     2122.45     34.12 o 
  -4   0   1     3361.41     3277.42     51.57 o 
  -3   0   1      773.96      508.73     10.12 o 
  -2   0   1     1074.69     1545.76     22.05 o 
  -1   0   1    21625.50    18658.02    458.59 o 
   1   0   1     1857.79     1791.83     23.06 o 
   2   0   1       75.26       17.94      1.00 o 
   3   0   1     9139.80     9538.20    147.49 o 
   4   0   1       32.43       10.85      1.97 o 
   5   0   1      700.67     1241.92     20.50 o 
   6   0   1      305.43      497.77     10.87 o 
   7   0   1        0.01        5.23      2.64 o 
   8   0   1     1044.74     1086.08     21.06 o 
   9   0   1      333.49      383.06      9.04 o 
  10   0   1       21.81       28.18      4.72 o 
  11   0   1       63.87       53.84      5.46 o 
  12   0   1       25.16       13.40      6.62 o 
  13   0   1       49.70       64.85     13.40 o 
  14   0   1       15.96       23.41      7.51 o 
  15   0   1        0.00       -9.46      9.46 o 
  16   0   1       28.83       43.35     11.82 o 
  17   0   1        2.76       14.19     10.25 o 
  18   0   1        0.23      -10.25     10.25 o 
 -18   1   1       18.82       33.10     11.82 o 
 -17   1   1        3.57        6.31     10.25 o 
 -16   1   1       18.50       16.55     11.03 o 
 -15   1   1      230.72      245.92     17.34 o 
 -14   1   1      271.32      321.58     18.92 o 
 -13   1   1      454.72      464.84     16.94 o 
 -12   1   1      453.32      337.66     10.52 o 
 -11   1   1       36.54       26.58      4.12 o 
 -10   1   1      176.83      208.14      7.85 o 
  -9   1   1      188.93      199.28      6.27 o 
  -8   1   1     1257.23     1204.79     20.79 o 
  -7   1   1      532.90      461.53      9.52 o 
  -6   1   1        4.72       11.91      2.45 o 
  -5   1   1      931.39      764.50     13.33 o 
  -4   1   1        9.63        6.68      2.05 o 
  -3   1   1    44849.84    48988.87    684.40 o 
  -2   1   1     5653.41     5483.24     69.31 o 
  -1   1   1     3005.32     2897.04     37.05 o 
   0   1   1    22450.93    25815.73    631.46 o 
   1   1   1     2476.01     2526.26     32.64 o 
   2   1   1     3287.65     3079.78     43.29 o 
   3   1   1     3928.16     3125.39     46.68 o 
   4   1   1      896.49     1057.53     22.64 o 
   5   1   1      521.98      602.47     13.26 o 
   6   1   1      647.57      770.60     16.16 o 
   7   1   1        0.05       -2.07      3.01 o 
   8   1   1        6.78        8.36      3.32 o 
   9   1   1       79.54      134.32      7.32 o 
  10   1   1      551.37      444.19     11.90 o 
  11   1   1      309.92      186.55     10.30 o 
  12   1   1      311.32      236.02     11.74 o 
  13   1   1      111.29       68.35      7.95 o 
  14   1   1       31.49       27.70      7.95 o 
  15   1   1       67.81       92.33      9.08 o 
  16   1   1        2.59        9.46     10.25 o 
  17   1   1        0.09        0.79     11.03 o 
  18   1   1        0.31       15.76     13.40 o 
 -18   2   1        3.07       -3.94     11.82 o 
 -17   2   1       46.66       48.87     12.61 o 
 -16   2   1       18.41       -1.58      9.46 o 
 -15   2   1        0.68       14.19     10.25 o 
 -14   2   1       42.32       65.93      8.67 o 
 -13   2   1       13.72        8.67      5.42 o 
 -12   2   1        0.02       -3.80      3.80 o 
 -11   2   1      295.98      341.57     11.77 o 
 -10   2   1        8.64        9.40      3.63 o 
  -9   2   1        0.15        4.90      3.12 o 
  -8   2   1        3.94       -2.80      2.80 o 
  -7   2   1      510.19      348.02     10.86 o 
  -6   2   1       73.45       32.04      3.19 o 
  -5   2   1       23.46       16.84      2.36 o 
  -4   2   1    20758.53    20200.20    311.28 o 
  -3   2   1     1171.22      938.94     12.63 o 
  -2   2   1      431.45       81.38      2.02 o 
  -1   2   1     3907.83     3605.90     46.14 o 
   0   2   1     8723.99     9067.57    178.53 o 
   1   2   1     9747.08    12208.49    172.45 o 
   2   2   1    52157.54    55318.02    697.34 o 
   3   2   1     9230.13     9520.10    142.47 o 
   4   2   1     2638.57     2895.95     41.19 o 
   5   2   1        1.92       -2.14      2.14 o 
   6   2   1      234.24      229.87      8.24 o 
   7   2   1      910.01      921.78     19.60 o 
   8   2   1       27.10       35.54      3.93 o 
   9   2   1     1590.56     1747.41     42.73 o 
  10   2   1      155.39      139.62      8.67 o 
  11   2   1       84.24       84.16      7.51 o 
  12   2   1       98.53       75.29      7.74 o 
  13   2   1      348.46      426.36     16.55 o 
  14   2   1        7.13       -2.40      6.82 o 
  15   2   1       95.35      108.11     10.30 o 
  16   2   1        8.20        9.46     10.25 o 
  17   2   1        2.93        2.36     11.82 o 
 -18   3   1        0.06       -7.88     11.03 o 
 -17   3   1       26.47       32.32     11.82 o 
 -16   3   1      133.68      141.39     10.30 o 
 -15   3   1      539.86      489.72     21.28 o 
 -14   3   1      526.08      555.25     18.11 o 
 -13   3   1      167.81      216.62      9.31 o 
 -12   3   1        0.17       -1.82      4.69 o 
 -11   3   1      126.64       89.23      5.27 o 
 -10   3   1       32.01       20.06      4.89 o 
  -9   3   1       16.23       26.44      6.14 o 
  -8   3   1     3264.54     3298.18     52.96 o 
  -7   3   1       55.46       43.13      3.33 o 
  -6   3   1      452.61      883.79     15.59 o 
  -5   3   1      478.43      591.80     10.79 o 
  -4   3   1      110.49      104.11      3.21 o 
  -3   3   1      879.87      328.57      5.12 o 
  -2   3   1    10242.87     9268.27    117.05 o 
  -1   3   1    13618.96    12321.37    157.53 o 
   0   3   1    22582.09    27794.35    508.16 o 
   1   3   1    19809.24    18171.58    285.49 o 
   2   3   1     9792.10    10487.94    143.42 o 
   3   3   1     4578.40     5383.60     73.90 o 
   4   3   1     1852.58     1819.94     23.75 o 
   5   3   1     4796.20     5243.06     73.98 o 
   6   3   1     1872.75     2396.64     41.75 o 
   7   3   1      903.44     1084.67     22.05 o 
   8   3   1      484.85      498.43     12.09 o 
   9   3   1      375.43      346.17     13.40 o 
  10   3   1      143.21      128.79      7.95 o 
  11   3   1      420.08      509.38     16.94 o 
  12   3   1      991.96     1201.98     32.20 o 
  13   3   1        4.38       -6.65      6.95 o 
  14   3   1       14.67       13.01      7.74 o 
  15   3   1        0.01        2.12      7.18 o 
  16   3   1        1.51       -1.58     11.82 o 
 -18   4   1        5.19       -3.94     11.03 o 
 -17   4   1       73.00       62.61      8.63 o 
 -16   4   1       22.77       20.41      8.07 o 
 -15   4   1       61.25       70.72      8.36 o 
 -14   4   1      123.11      138.40      9.55 o 
 -13   4   1      107.81       70.62      6.17 o 
 -12   4   1      650.16      705.54     17.09 o 
 -11   4   1      301.07      304.76     13.68 o 
 -10   4   1      577.82      607.35     12.73 o 
  -9   4   1       19.84        5.66      3.12 o 
  -8   4   1     1874.97     2036.26     33.72 o 
  -7   4   1       26.69      103.76      6.40 o 
  -6   4   1     2734.75     2959.82     47.25 o 
  -5   4   1      300.16      415.85      8.21 o 
  -4   4   1      180.56      160.69      3.50 o 
  -3   4   1     2382.29     1801.50     25.34 o 
  -2   4   1      651.10      595.73      8.21 o 
  -1   4   1       51.73        6.81      0.95 o 
   0   4   1     5369.34     5709.16    104.08 o 
   1   4   1      355.28      614.21     12.09 o 
   2   4   1     1411.25     2353.07     32.57 o 
   3   4   1     8466.96    10247.09    139.77 o 
   4   4   1     1143.60      885.50     13.09 o 
   5   4   1     1605.86     1630.29     23.41 o 
   6   4   1     1487.33     1810.61     41.76 o 
   7   4   1      364.00      346.22      7.72 o 
   8   4   1      344.02      318.93      8.74 o 
   9   4   1     1761.52     1675.27     40.50 o 
  10   4   1      195.46      227.08     11.10 o 
  11   4   1     1046.09     1115.94     29.63 o 
  12   4   1       67.76       59.36     13.01 o 
  13   4   1      177.36      169.21     11.10 o 
  14   4   1       20.46       20.49     11.03 o 
  15   4   1      221.87      209.66     19.70 o 
  16   4   1       31.22       29.48      8.28 o 
  17   4   1        3.47       22.86     11.03 o 
 -18   5   1        1.48       -0.16      8.07 o 
 -17   5   1        2.23        9.27      9.46 o 
 -16   5   1       27.22       29.69      7.39 o 
 -15   5   1       68.50       83.31      9.18 o 
 -14   5   1       19.30       15.34      5.88 o 
 -13   5   1      167.56      213.94     11.44 o 
 -12   5   1        9.68       20.97      5.42 o 
 -11   5   1      731.96      732.23     17.21 o 
 -10   5   1      931.71      955.93     20.41 o 
  -9   5   1      920.84      914.26     19.27 o 
  -8   5   1       98.15      107.74      6.14 o 
  -7   5   1      558.19      610.72     11.77 o 
  -6   5   1        5.92        0.58      2.45 o 
  -5   5   1      771.64      983.56     13.75 o 
  -4   5   1     4104.97     4758.31     69.12 o 
  -3   5   1      827.49      909.35     13.39 o 
  -2   5   1      273.04      445.70      6.46 o 
  -1   5   1     1771.57     1649.46     21.33 o 
   0   5   1     6597.79     7012.53    127.50 o 
   1   5   1     1774.41     1980.91     36.70 o 
   2   5   1      243.06      142.03      2.91 o 
   3   5   1        4.84       28.40      1.71 o 
   4   5   1     1001.96     1428.47     20.46 o 
   5   5   1     1131.21     1016.11     15.28 o 
   6   5   1      177.31      148.93      4.14 o 
   7   5   1       41.00       33.55      6.48 o 
   8   5   1      171.15      146.25      5.99 o 
   9   5   1     2764.13     2913.26     53.76 o 
  10   5   1      345.37      412.44     11.26 o 
  11   5   1      183.18      201.17      8.23 o 
  12   5   1      235.02      227.09     11.43 o 
  13   5   1       62.55       60.61      9.06 o 
  14   5   1       62.15       53.18      8.28 o 
  15   5   1       26.99       14.71      8.28 o 
  16   5   1       18.22       34.28      8.59 o 
  17   5   1        6.43        3.15     10.25 o 
 -17   6   1       13.11       15.37      7.80 o 
 -16   6   1       31.68       21.73      7.74 o 
 -15   6   1        7.79       -3.55      6.69 o 
 -14   6   1       47.99       54.11      7.00 o 
 -13   6   1        2.90        5.52      5.16 o 
 -12   6   1        0.16        1.25      4.80 o 
 -11   6   1        5.15       -5.60      5.60 o 
 -10   6   1      480.60      550.41     18.13 o 
  -9   6   1      953.67     1088.60     22.36 o 
  -8   6   1      572.01      613.16     13.89 o 
  -7   6   1       56.02       83.98      3.98 o 
  -6   6   1      275.34      335.56      6.11 o 
  -5   6   1     3136.56     2884.95     40.62 o 
  -4   6   1       34.70       64.47      2.71 o 
  -3   6   1       23.55       22.20      1.66 o 
  -2   6   1      755.91     1175.59     15.59 o 
  -1   6   1     7579.13     7347.79    103.15 o 
   0   6   1      967.36      591.40     12.23 o 
   1   6   1       76.05      227.78      7.43 o 
   2   6   1      164.88      178.56      5.30 o 
   3   6   1     2567.75     3058.98     42.45 o 
   4   6   1     5488.07     5854.32     80.42 o 
   5   6   1      558.75      613.53      9.92 o 
   6   6   1      480.02      462.74      8.14 o 
   7   6   1       20.20       26.58      3.53 o 
   8   6   1      422.05      417.36     10.60 o 
   9   6   1      180.06      176.32      8.31 o 
  10   6   1      435.29      385.86     14.98 o 
  11   6   1       96.04       99.87      7.73 o 
  12   6   1       65.76       95.58      9.46 o 
  13   6   1        3.72        7.23      6.41 o 
  14   6   1      133.66       92.41     10.25 o 
  15   6   1       62.55       53.72      8.00 o 
  16   6   1      146.18      156.21     10.78 o 
 -17   7   1        1.29       -1.49      7.95 o 
 -16   7   1        1.35       -8.67      8.67 o 
 -15   7   1        0.68       10.20      9.46 o 
 -14   7   1      152.15      138.08      8.40 o 
 -13   7   1       56.37       67.09      6.47 o 
 -12   7   1      224.14      310.50     15.25 o 
 -11   7   1     1756.51     1728.39     35.64 o 
 -10   7   1      236.04      289.91     10.00 o 
  -9   7   1        6.25        6.45      4.14 o 
  -8   7   1       30.85       38.17      4.18 o 
  -7   7   1       34.34       36.86      3.88 o 
  -6   7   1      467.60      613.34     18.01 o 
  -5   7   1        7.22        6.28      2.10 o 
  -4   7   1     1565.28     1871.10     24.83 o 
  -3   7   1     1023.63     1000.93     13.66 o 
  -2   7   1      242.29      272.14      4.87 o 
  -1   7   1      153.42      284.36      6.38 o 
   0   7   1     1781.56     1929.13     36.24 o 
   1   7   1     4224.95     3980.07     73.27 o 
   2   7   1      883.15      737.00     15.24 o 
   3   7   1     2114.11     1997.56     31.90 o 
   4   7   1     2632.00     2912.57     40.59 o 
   5   7   1     5256.17     5379.19     74.23 o 
   6   7   1        1.71       -0.16      2.62 o 
   7   7   1      618.36      647.75     14.08 o 
   8   7   1        9.61       -1.02      4.52 o 
   9   7   1       87.32       45.73      5.83 o 
  10   7   1       22.50        9.62      6.70 o 
  11   7   1       10.86        4.40      7.88 o 
  12   7   1       21.73       23.41      9.85 o 
  13   7   1        1.01       -4.73      5.97 o 
  14   7   1       36.25       56.06     13.40 o 
  15   7   1        3.52       15.65      7.88 o 
  16   7   1       16.77       20.49      7.88 o 
 -17   8   1        2.67       -8.67     10.25 o 
 -16   8   1       20.60        3.15     10.25 o 
 -15   8   1       69.19       80.90      9.04 o 
 -14   8   1       14.53       22.24      7.39 o 
 -13   8   1        0.60        3.74      6.25 o 
 -12   8   1        4.16       -0.40      4.84 o 
 -11   8   1       27.60       41.45      5.56 o 
 -10   8   1        4.75       -4.14      4.14 o 
  -9   8   1       11.85       30.08      4.61 o 
  -8   8   1        0.40        1.95      3.67 o 
  -7   8   1      574.99      632.66     14.17 o 
  -6   8   1       23.95       20.95      2.68 o 
  -5   8   1       29.55       46.43      2.88 o 
  -4   8   1      100.52      134.01      3.41 o 
  -3   8   1        3.04       26.20      2.70 o 
  -2   8   1      569.35      743.79     15.56 o 
  -1   8   1      320.67      322.78      7.26 o 
   0   8   1      315.32      456.57     10.40 o 
   1   8   1      886.16      687.37     17.67 o 
   2   8   1     3026.60     3010.18     56.06 o 
   3   8   1       19.49       13.32      3.01 o 
   4   8   1      579.27      577.41     16.99 o 
   5   8   1     1478.09     1537.55     44.82 o 
   6   8   1      716.94      757.94     15.06 o 
   7   8   1       76.81       63.34      5.37 o 
   8   8   1       44.00       26.33      4.77 o 
   9   8   1       10.17        5.52      4.77 o 
  10   8   1       23.33       35.00      5.25 o 
  11   8   1       61.89       58.63      6.41 o 
  12   8   1       74.80       79.21      7.28 o 
  13   8   1      135.49      120.74      8.71 o 
  14   8   1      133.97      155.88     14.58 o 
  15   8   1       16.54       20.68      7.40 o 
 -16   9   1       19.47       30.74     10.25 o 
 -15   9   1       13.12        2.48      7.57 o 
 -14   9   1        9.67       -6.11      6.41 o 
 -13   9   1       12.56       11.29      6.82 o 
 -12   9   1        0.85       -4.44      5.83 o 
 -11   9   1       21.19        3.30      5.83 o 
 -10   9   1     1032.28     1058.05     28.16 o 
  -9   9   1        5.41       13.03      5.12 o 
  -8   9   1      257.17      267.05     11.43 o 
  -7   9   1        0.66       -3.71      4.52 o 
  -6   9   1      432.46      377.84      8.29 o 
  -5   9   1        3.32       13.46      2.60 o 
  -4   9   1       42.05       47.85      2.78 o 
  -3   9   1      620.71      593.77     15.36 o 
  -2   9   1       41.10       25.65      3.47 o 
  -1   9   1       28.15       20.42      2.80 o 
   0   9   1       57.38       72.61      5.18 o 
   1   9   1       98.13       83.42      6.29 o 
   2   9   1      141.16      166.37      7.80 o 
   3   9   1      233.51      216.95      9.18 o 
   4   9   1      112.49      102.46      9.46 o 
   5   9   1       18.74       36.26      7.88 o 
   6   9   1      202.27      262.27      9.85 o 
   7   9   1      601.06      558.46     21.28 o 
   8   9   1        4.12        5.47      4.15 o 
   9   9   1       24.47       16.79      4.77 o 
  10   9   1       19.78       13.64      4.86 o 
  11   9   1       21.25       35.32      5.97 o 
  12   9   1        9.93       15.94      5.91 o 
  13   9   1       88.76      107.43      8.00 o 
  14   9   1       59.00       84.34      8.00 o 
  15   9   1       24.02       47.77      9.85 o 
 -16  10   1       30.80       43.35     11.03 o 
 -15  10   1        6.02        2.93      7.57 o 
 -14  10   1       10.57       -1.80      6.82 o 
 -13  10   1       40.82       44.52     15.76 o 
 -12  10   1        9.83        5.11      6.25 o 
 -11  10   1      212.37      230.15     10.78 o 
 -10  10   1        1.05       -4.57      5.25 o 
  -9  10   1        1.56       14.90      5.83 o 
  -8  10   1       78.61       66.79      6.25 o 
  -7  10   1        1.65        8.96      7.88 o 
  -6  10   1      584.17      602.67     24.04 o 
  -5  10   1       13.03       44.65      3.12 o 
  -4  10   1      649.38      670.94     40.59 o 
  -3  10   1      166.65      170.25     12.61 o 
  -2  10   1      646.79      724.35     28.37 o 
  -1  10   1      942.53      854.76     44.53 o 
   0  10   1        8.48        3.00      4.15 o 
   1  10   1      889.02      813.19     44.93 o 
   2  10   1        5.90       -6.31      6.31 o 
   3  10   1     2165.48     2020.92     70.94 o 
   4  10   1        2.42        6.31      7.09 o 
   5  10   1      590.16      537.55     24.43 o 
   6  10   1       76.69       70.94     10.25 o 
   7  10   1        5.53       -0.79      7.88 o 
   8  10   1       42.06       21.28      9.46 o 
   9  10   1      107.37       88.28     12.61 o 
  10  10   1        0.58        2.28      3.68 o 
  11  10   1        4.48        5.20      4.35 o 
  12  10   1       39.45       56.43     10.25 o 
  13  10   1        1.66        0.03      5.12 o 
  14  10   1       15.35        8.67      5.76 o 
 -15  11   1        4.59       12.66     10.25 o 
 -14  11   1       28.05       30.58      7.87 o 
 -13  11   1       28.46       28.21      7.14 o 
 -12  11   1       44.21       23.58     16.16 o 
 -11  11   1       30.84       34.13     10.25 o 
 -10  11   1       93.91      122.44      9.85 o 
  -9  11   1        5.95        6.83      5.37 o 
  -8  11   1     1503.70     1459.94     35.77 o 
  -7  11   1       33.31       32.53      6.31 o 
  -6  11   1      853.15      822.22     21.02 o 
  -5  11   1       15.72       13.46      2.96 o 
  -4  11   1       88.83       77.24      9.46 o 
  -3  11   1      267.93      248.28     14.98 o 
  -2  11   1      253.75      218.33     13.40 o 
  -1  11   1      319.46      310.55     16.55 o 
   0  11   1       55.04       43.75      5.57 o 
   1  11   1      119.55      125.32     10.25 o 
   2  11   1        1.24       -2.36      6.31 o 
   3  11   1       72.27       57.54      8.67 o 
   4  11   1        1.74       -5.52      7.09 o 
   5  11   1      122.79      131.63     11.82 o 
   6  11   1       44.91       34.68      9.46 o 
   7  11   1       86.20       55.17     10.25 o 
   8  11   1      199.75      212.02     16.55 o 
   9  11   1       41.88       26.80     10.25 o 
  10  11   1        1.51       -3.15     10.25 o 
  11  11   1       37.58       26.01     11.82 o 
  12  11   1        0.82       -0.79     11.82 o 
  13  11   1        9.16        8.67     13.40 o 
 -14  12   1       11.93       17.85     16.16 o 
 -13  12   1        2.26       -5.52      9.46 o 
 -12  12   1       43.23       71.08      8.00 o 
 -11  12   1       98.19      124.58     14.98 o 
 -10  12   1      169.21      132.03      8.00 o 
  -9  12   1       52.51       43.85      5.97 o 
  -8  12   1      816.50      782.77     36.26 o 
  -7  12   1       56.30       56.76      7.49 o 
  -6  12   1        0.99       -4.73      8.67 o 
  -5  12   1        1.52       -5.52      7.88 o 
  -4  12   1       25.31        8.67      7.88 o 
  -3  12   1       36.69       44.14      9.46 o 
  -2  12   1       77.08       65.42      9.46 o 
  -1  12   1        4.83       -2.36      7.09 o 
   0  12   1       99.80       69.43      6.95 o 
   1  12   1      192.25      154.49     12.61 o 
   2  12   1        0.71       -6.31      7.09 o 
   3  12   1        7.25        5.52      7.88 o 
   4  12   1       13.16       15.76      7.88 o 
   5  12   1       50.92       67.00     10.25 o 
   6  12   1        2.98        6.31      8.67 o 
   7  12   1       70.55       60.69     11.03 o 
   8  12   1       17.12       36.26     11.03 o 
   9  12   1       70.86       62.27     12.61 o 
  10  12   1       41.45       44.93     12.61 o 
  11  12   1      114.22       99.31     15.76 o 
  12  12   1       14.21       10.25     12.61 o 
 -13  13   1       43.49       58.34      7.60 o 
 -12  13   1        3.44       -0.66      6.18 o 
 -11  13   1      107.35      125.59      8.21 o 
 -10  13   1       36.53       39.51      5.64 o 
  -9  13   1       10.15       16.52      4.93 o 
  -8  13   1       73.20       74.09     12.61 o 
  -7  13   1      101.02       81.18     11.82 o 
  -6  13   1        0.17        0.00      8.67 o 
  -5  13   1       20.01        9.46      8.67 o 
  -4  13   1      238.57      227.79     15.76 o 
  -3  13   1      328.63      301.09     18.13 o 
  -2  13   1      140.09      103.25     11.03 o 
  -1  13   1       19.29       14.98      7.88 o 
   0  13   1      222.92      217.54     14.98 o 
   1  13   1      379.37      304.24     18.13 o 
   2  13   1      178.21      181.28     14.98 o 
   3  13   1       52.94       45.72      9.46 o 
   4  13   1       38.76       31.53      9.46 o 
   5  13   1        3.19        3.15      9.46 o 
   6  13   1        7.20        7.09      9.46 o 
   7  13   1       12.54       28.37     11.03 o 
   8  13   1        2.70        0.79     10.25 o 
   9  13   1       54.12       73.30     13.40 o 
  10  13   1        6.66       -3.15     11.03 o 
  11  13   1       53.99       40.99     13.40 o 
 -12  14   1        6.99       -0.51      5.05 o 
 -11  14   1       27.37       28.86      5.10 o 
 -10  14   1       20.50       29.95     12.61 o 
  -9  14   1       86.66       69.36     13.40 o 
  -8  14   1       81.65       96.16     14.19 o 
  -7  14   1      117.69      120.59     14.19 o 
  -6  14   1        3.04        2.36      9.46 o 
  -5  14   1       23.75       14.19      9.46 o 
  -4  14   1       15.72       14.19      9.46 o 
  -3  14   1       28.84       29.95      9.46 o 
  -2  14   1       18.83       34.68      9.46 o 
  -1  14   1      129.37      149.76     13.40 o 
   0  14   1      138.68      148.18     13.40 o 
   1  14   1        0.54        0.00      6.13 o 
   2  14   1        0.01        1.58      8.67 o 
   3  14   1        5.44        1.58      8.67 o 
   4  14   1       14.27       12.61      9.46 o 
   5  14   1       52.75       49.66     11.03 o 
   6  14   1       20.76        8.67     10.25 o 
   7  14   1      130.49      182.07     16.55 o 
   8  14   1       26.95       20.49     11.82 o 
   9  14   1       45.69       40.20     12.61 o 
  10  14   1        1.33        7.09     12.61 o 
 -11  15   1       13.20       24.43     13.40 o 
 -10  15   1       11.49       22.86     12.61 o 
  -9  15   1        1.11      -10.25     11.03 o 
  -8  15   1       18.72        9.46     11.03 o 
  -7  15   1       49.69       63.84     12.61 o 
  -6  15   1        9.22       21.28     11.03 o 
  -5  15   1      115.20      119.02     13.40 o 
  -4  15   1      164.67      143.45     14.19 o 
  -3  15   1      112.19       96.95     11.82 o 
  -2  15   1       12.40       12.61      8.67 o 
  -1  15   1      148.60      134.78     13.40 o 
   0  15   1       44.14       64.63     11.03 o 
   1  15   1      116.48       76.45     11.82 o 
   2  15   1       47.66       50.11      7.51 o 
   3  15   1       12.14        2.36      9.46 o 
   4  15   1       22.87       32.32     11.03 o 
   5  15   1       24.76       31.53     11.03 o 
   6  15   1       12.29       15.76     11.03 o 
   7  15   1       18.60        6.31     11.03 o 
   8  15   1        0.00       -2.36     11.03 o 
  -9  16   1       37.22       41.77     13.40 o 
  -8  16   1        0.89       23.65     11.82 o 
  -7  16   1       17.50       22.86     11.82 o 
  -6  16   1        3.10       11.82     11.03 o 
  -5  16   1        0.87       -3.94     10.25 o 
  -4  16   1       89.42      103.25     13.40 o 
  -3  16   1        3.35       -9.46      9.46 o 
  -2  16   1       31.39       43.35     11.03 o 
  -1  16   1        3.88       10.25     10.25 o 
   0  16   1        0.04       -4.73      9.46 o 
   1  16   1        4.98       -1.58      9.46 o 
   2  16   1       34.25       50.80      8.07 o 
   3  16   1        5.25        7.09     10.25 o 
   4  16   1       27.94       26.80     11.82 o 
   5  16   1       25.83       11.82     11.03 o 
   6  16   1       15.36        5.52     11.03 o 
  -7  17   1        4.50       -3.94     11.03 o 
  -6  17   1        0.18       -7.88     10.25 o 
  -5  17   1       68.79      128.48     14.98 o 
  -4  17   1       47.97       44.14     11.82 o 
  -3  17   1       25.48        2.36     10.25 o 
  -2  17   1       14.88       39.41     11.82 o 
  -1  17   1        1.42        0.79     10.25 o 
   0  17   1       20.93       28.37     11.82 o 
   1  17   1        0.04       -5.52      9.46 o 
   2  17   1       57.65      104.04     14.19 o 
   3  17   1       12.27       -4.55      7.51 o 
   4  17   1       28.77       16.55     11.82 o 
  -2  18   1        4.28       17.34     11.82 o 
  -1  18   1        2.67        0.00     11.03 o 
  -1 -18   2       49.47       54.39     14.19 o 
   0 -18   2        0.01        8.67     11.82 o 
   1 -18   2        0.24        8.67     11.82 o 
   2 -18   2       56.94       40.99     13.40 o 
   3 -18   2      130.63      145.03     17.34 o 
   4 -18   2       38.41       35.47     13.40 o 
   5 -18   2       18.98       37.83     13.40 o 
  -5 -17   2       36.82       55.17     13.40 o 
  -4 -17   2       39.43       44.12      9.18 o 
  -3 -17   2       10.84       22.07      8.63 o 
  -2 -17   2        1.72       -3.15     10.25 o 
  -1 -17   2        8.19       -4.73     10.25 o 
   0 -17   2        1.46       -5.52     10.25 o 
   1 -17   2        1.66      -11.03     11.03 o 
   2 -17   2       21.55        7.88     11.82 o 
   3 -17   2        0.73       -6.31     11.03 o 
   4 -17   2       48.51       51.23     12.61 o 
   5 -17   2       62.32       93.79     14.98 o 
   6 -17   2        6.42       17.34     11.82 o 
   7 -17   2      147.42      160.00     17.34 o 
   8 -17   2      143.68      163.16     18.13 o 
  -7 -16   2        0.03        2.36     12.61 o 
  -6 -16   2       43.75       66.21     13.40 o 
  -5 -16   2       23.46       31.53     12.61 o 
  -4 -16   2        6.70       16.55     11.03 o 
  -3 -16   2       29.01       18.13      7.80 o 
  -2 -16   2       22.33       22.07      7.80 o 
  -1 -16   2       63.56       85.12     13.40 o 
   0 -16   2        0.21      -10.25     10.25 o 
   1 -16   2        0.68        1.58      9.46 o 
   2 -16   2       37.44       34.68     11.03 o 
   3 -16   2      213.36      208.08     17.34 o 
   4 -16   2      270.50      330.25     22.07 o 
   5 -16   2      131.62      174.19     17.34 o 
   6 -16   2      137.60      163.94     16.55 o 
   7 -16   2       17.04        1.58     11.82 o 
   8 -16   2        0.26      -11.03     11.03 o 
   9 -16   2        3.81       14.19     12.61 o 
  10 -16   2        0.29       -8.67     11.82 o 
  -9 -15   2      158.86      189.95     19.70 o 
  -8 -15   2       10.60        4.73     11.82 o 
  -7 -15   2      165.91      230.94     19.70 o 
  -6 -15   2        0.08        9.46     11.03 o 
  -5 -15   2       10.09       10.25     11.03 o 
  -4 -15   2        1.91       -3.94      9.46 o 
  -3 -15   2        8.83       -4.73      9.46 o 
  -2 -15   2       69.97      110.80      9.47 o 
  -1 -15   2        0.07        4.73      9.46 o 
   0 -15   2        0.97       -4.73      9.46 o 
   1 -15   2        0.03        3.15     10.25 o 
   2 -15   2       21.67       19.70     10.25 o 
   3 -15   2       68.61       58.33     11.82 o 
   4 -15   2      272.99      267.99     19.70 o 
   5 -15   2        2.44       -0.79     10.25 o 
   6 -15   2       26.77       43.35     11.82 o 
   7 -15   2       20.16       26.80     11.82 o 
   8 -15   2       26.40       39.89     11.43 o 
   9 -15   2        4.09        9.10      5.47 o 
  10 -15   2        2.48       -6.31      6.31 o 
  11 -15   2        1.76       -3.15      5.56 o 
  12 -15   2       37.92       54.39     15.76 o 
 -10 -14   2       32.17       14.98     13.40 o 
  -9 -14   2        3.50       -9.46     11.82 o 
  -8 -14   2        1.28        5.52     11.82 o 
  -7 -14   2       19.48       24.43     11.03 o 
  -6 -14   2        3.54       -2.36     10.25 o 
  -5 -14   2        1.71       -9.46      9.46 o 
  -4 -14   2        2.43       -0.79      9.46 o 
  -3 -14   2        4.93        4.73      9.46 o 
  -2 -14   2       27.28       12.61      9.46 o 
  -1 -14   2       55.52       40.58      7.51 o 
   0 -14   2      151.05      121.38     12.61 o 
   1 -14   2       56.44       54.39     11.03 o 
   2 -14   2        0.00        1.58      9.46 o 
   3 -14   2       18.64       23.65      9.46 o 
   4 -14   2       85.03       98.52     12.61 o 
   5 -14   2       13.94       16.21      3.68 o 
   6 -14   2        3.58        6.26      4.29 o 
   7 -14   2        3.01        4.99      4.93 o 
   8 -14   2        1.43       -4.41      4.86 o 
   9 -14   2        7.79       12.04      5.47 o 
  10 -14   2       23.04       21.60      6.56 o 
  11 -14   2       22.37       40.81      7.40 o 
  12 -14   2       15.21       34.20      7.50 o 
  13 -14   2        2.58       22.38      7.50 o 
 -11 -13   2        0.32       10.25     13.40 o 
 -10 -13   2       37.68       46.50     13.40 o 
  -9 -13   2       11.92       12.61     11.03 o 
  -8 -13   2       26.82       31.53     11.82 o 
  -7 -13   2        0.45       -9.46      9.46 o 
  -6 -13   2        0.26       -9.46      9.46 o 
  -5 -13   2        0.00       -2.36      9.46 o 
  -4 -13   2      319.46      367.30     21.28 o 
  -3 -13   2       21.86        8.67      9.46 o 
  -2 -13   2      143.64      132.42     12.61 o 
  -1 -13   2       19.52       15.42      7.88 o 
   0 -13   2      180.07      143.45     13.40 o 
   1 -13   2       12.20        8.67      8.67 o 
   2 -13   2       69.81       60.69     10.25 o 
   3 -13   2      107.68      122.58      6.18 o 
   4 -13   2       51.42       61.32      4.93 o 
   5 -13   2      488.25      529.66     18.13 o 
   6 -13   2        8.06        1.00      4.77 o 
   7 -13   2       37.51       16.41      5.47 o 
   8 -13   2       47.10       34.27      6.70 o 
   9 -13   2       24.69       30.72      6.68 o 
  10 -13   2       32.03       32.56      6.68 o 
  11 -13   2       53.71       50.47      7.40 o 
  12 -13   2       27.16       32.33     11.82 o 
  13 -13   2        4.04        2.45      7.28 o 
  14 -13   2       66.00       52.81      9.04 o 
 -12 -12   2        4.90        7.36      5.64 o 
 -11 -12   2       96.33      127.80      8.67 o 
 -10 -12   2       44.08       45.92      5.71 o 
  -9 -12   2        0.19       -3.94      4.23 o 
  -8 -12   2        4.25       -0.26      5.12 o 
  -7 -12   2        8.87       13.15      7.09 o 
  -6 -12   2        3.30       -2.32      5.12 o 
  -5 -12   2       52.25       28.06      3.94 o 
  -4 -12   2      167.70      166.31     14.19 o 
  -3 -12   2      209.53      195.47     15.76 o 
  -2 -12   2      190.35      205.72     14.98 o 
  -1 -12   2       13.49        4.18      2.26 o 
   0 -12   2      222.58      195.35      4.87 o 
   1 -12   2      143.43      116.83      5.56 o 
   2 -12   2     1011.01      920.31     22.91 o 
   3 -12   2      368.22      351.35     11.08 o 
   4 -12   2       11.38        0.51      6.31 o 
   5 -12   2       30.75       24.57      4.77 o 
   6 -12   2        5.40       -4.73      4.73 o 
   7 -12   2      187.95      208.01      9.77 o 
   8 -12   2       24.90       35.34      5.97 o 
   9 -12   2        0.84        2.51      5.83 o 
  10 -12   2       28.94       37.64      6.56 o 
  11 -12   2       34.61       53.60      7.14 o 
  12 -12   2        0.07        8.97      7.09 o 
  13 -12   2       18.19       25.41     12.61 o 
  14 -12   2        7.93       25.37      8.00 o 
  15 -12   2        0.14        2.36     10.25 o 
 -13 -11   2       11.57        3.50      8.28 o 
 -12 -11   2      152.22      184.34     10.64 o 
 -11 -11   2        0.81        6.88      5.47 o 
 -10 -11   2       71.10       73.84      7.88 o 
  -9 -11   2       89.14      103.61     12.61 o 
  -8 -11   2       59.76       48.27      9.85 o 
  -7 -11   2       42.92       45.12      5.37 o 
  -6 -11   2      189.92      191.74      8.11 o 
  -5 -11   2       29.66        2.68      3.93 o 
  -4 -11   2      222.44      218.11     17.73 o 
  -3 -11   2       19.20       13.40      3.52 o 
  -2 -11   2      542.33      528.23     11.27 o 
  -1 -11   2       13.46       12.12      2.59 o 
   0 -11   2      665.32      734.86     13.12 o 
   1 -11   2       54.61       50.48      3.32 o 
   2 -11   2        5.22        8.67      3.93 o 
   3 -11   2      246.58      243.13      9.04 o 
   4 -11   2      490.73      530.28     15.34 o 
   5 -11   2      578.11      494.40     16.16 o 
   6 -11   2       88.41      101.16      6.82 o 
   7 -11   2      631.99      581.65     17.23 o 
   8 -11   2       20.38        3.86      7.09 o 
   9 -11   2        5.15       -3.94      5.67 o 
  10 -11   2        6.69       12.18      5.83 o 
  11 -11   2       54.20       53.02      7.57 o 
  12 -11   2        3.98        5.67      6.56 o 
  13 -11   2        7.35       10.92      7.57 o 
  14 -11   2       11.07       20.94      7.57 o 
  15 -11   2        4.36        5.52      9.46 o 
 -14 -10   2        0.06       -2.91      6.68 o 
 -13 -10   2      107.16      105.23      8.82 o 
 -12 -10   2        0.86        2.07      6.08 o 
 -11 -10   2      140.18      150.35     10.25 o 
 -10 -10   2        0.61       -3.31      5.25 o 
  -9 -10   2      132.18      120.51      7.57 o 
  -8 -10   2      697.38      698.49     19.70 o 
  -7 -10   2      112.89      121.72      7.14 o 
  -6 -10   2      203.21      165.56      8.14 o 
  -5 -10   2       84.67       58.87      5.25 o 
  -4 -10   2        1.40       15.52      4.06 o 
  -3 -10   2       90.73       77.98      7.49 o 
  -2 -10   2       12.87       18.69      4.41 o 
  -1 -10   2       85.74      101.57      5.01 o 
   0 -10   2        4.76       -1.27      2.17 o 
   1 -10   2      147.16      104.75      3.95 o 
   2 -10   2      575.87      545.09     11.60 o 
   3 -10   2      207.68      189.87      6.47 o 
   4 -10   2      127.26      204.52      9.19 o 
   5 -10   2       30.51       44.57      4.28 o 
   6 -10   2      228.34      173.62      7.56 o 
   7 -10   2       79.81       65.17      5.16 o 
   8 -10   2      563.80      518.75     13.36 o 
   9 -10   2      343.36      354.19     12.19 o 
  10 -10   2      114.19      103.49      7.95 o 
  11 -10   2       85.91       39.06      6.82 o 
  12 -10   2        0.57       -6.06      6.06 o 
  13 -10   2       10.71        8.99     12.22 o 
  14 -10   2        7.57        9.32      7.73 o 
  15 -10   2        0.10        8.67      9.46 o 
  16 -10   2        0.11        6.31     10.25 o 
 -15  -9   2       10.08       -0.41      7.14 o 
 -14  -9   2       21.57       14.65     10.25 o 
 -13  -9   2        1.64        6.43      6.68 o 
 -12  -9   2       22.12       17.76      7.88 o 
 -11  -9   2       30.67       41.75      6.56 o 
 -10  -9   2        8.61       13.62      7.09 o 
  -9  -9   2       82.22       75.31     19.70 o 
  -8  -9   2      219.74      297.91     18.13 o 
  -7  -9   2      691.93      655.46     18.37 o 
  -6  -9   2       62.99       90.93      6.41 o 
  -5  -9   2      225.26      311.53      8.80 o 
  -4  -9   2     1055.95     1084.94     23.69 o 
  -3  -9   2     1681.85     1739.47     38.91 o 
  -2  -9   2      112.60      131.20      4.05 o 
  -1  -9   2      761.24      571.52      9.94 o 
   0  -9   2     1852.77     2021.50     34.54 o 
   1  -9   2       49.43       49.79      2.69 o 
   2  -9   2      280.20      289.18      5.89 o 
   3  -9   2      431.89      384.87      7.25 o 
   4  -9   2        7.72        9.12      4.94 o 
   5  -9   2       28.30       11.97      3.58 o 
   6  -9   2      124.98      116.10      5.68 o 
   7  -9   2       50.22       53.92      4.84 o 
   8  -9   2      345.90      414.07     11.30 o 
   9  -9   2      389.55      417.05     11.88 o 
  10  -9   2        8.48       14.02      5.31 o 
  11  -9   2        0.00       -4.20      4.84 o 
  12  -9   2        0.00       -5.22      5.44 o 
  13  -9   2        0.23        0.06      5.68 o 
  14  -9   2       23.88       29.60      8.09 o 
  15  -9   2        5.41        9.37      9.85 o 
  16  -9   2       20.72       20.49     11.03 o 
 -15  -8   2       29.81       13.37      7.40 o 
 -14  -8   2        5.85        6.63     10.25 o 
 -13  -8   2       57.83       68.45      7.73 o 
 -12  -8   2        2.31       -5.83      5.83 o 
 -11  -8   2       42.47       55.17      7.14 o 
 -10  -8   2       38.66       42.01      6.41 o 
  -9  -8   2      815.97      686.33     19.86 o 
  -8  -8   2     3401.61     3293.17     75.30 o 
  -7  -8   2     3043.38     3214.46     58.90 o 
  -6  -8   2      782.26      755.18     16.12 o 
  -5  -8   2       47.03       39.59      4.38 o 
  -4  -8   2        4.81        5.03      2.32 o 
  -3  -8   2      928.18     1238.33     18.41 o 
  -2  -8   2      516.64      541.84      9.08 o 
  -1  -8   2      239.16      285.66      5.79 o 
   0  -8   2      358.19      234.72      5.01 o 
   1  -8   2       18.17       17.30      2.13 o 
   2  -8   2      728.74      792.02     12.33 o 
   3  -8   2      192.59      216.20      5.13 o 
   4  -8   2       50.63       73.89      3.17 o 
   5  -8   2        3.75        0.33      3.01 o 
   6  -8   2      735.49      740.19     15.95 o 
   7  -8   2      513.79      513.91     21.74 o 
   8  -8   2      389.33      437.99     23.54 o 
   9  -8   2      286.53      344.87     12.18 o 
  10  -8   2      134.28       87.59      6.26 o 
  11  -8   2       35.69       18.45      5.31 o 
  12  -8   2      299.64      212.81     10.77 o 
  13  -8   2       45.73       41.73      6.17 o 
  14  -8   2      200.06      179.39      9.73 o 
  15  -8   2        0.37        0.73      7.18 o 
  16  -8   2        6.55       14.05      7.74 o 
  17  -8   2       10.40       17.59      8.52 o 
 -16  -7   2       88.15      112.71     13.40 o 
 -15  -7   2       86.47       77.63     18.52 o 
 -14  -7   2      118.59      141.22     10.60 o 
 -13  -7   2       20.84       11.35      6.56 o 
 -12  -7   2       27.26       25.65      8.67 o 
 -11  -7   2      267.38      255.11     11.92 o 
 -10  -7   2       21.22       18.37      4.75 o 
  -9  -7   2      525.95      515.49     12.90 o 
  -8  -7   2      417.68      388.51     10.50 o 
  -7  -7   2        5.71       22.02      6.49 o 
  -6  -7   2        0.79       32.08      4.04 o 
  -5  -7   2      146.41      136.89      5.08 o 
  -4  -7   2       10.08       10.81      2.13 o 
  -3  -7   2       48.37       58.21      3.61 o 
  -2  -7   2      189.33      149.10      4.00 o 
  -1  -7   2     9199.08     9900.68    135.38 o 
   0  -7   2     3150.88     4188.17     57.94 o 
   1  -7   2      324.37      435.37      7.50 o 
   2  -7   2      753.47     1197.67     17.67 o 
   3  -7   2      427.88      442.97      7.14 o 
   4  -7   2     1678.67     1714.44     33.17 o 
   5  -7   2        1.77        2.06      2.59 o 
   6  -7   2      800.86      653.20     15.13 o 
   7  -7   2       77.43       53.98      4.28 o 
   8  -7   2      421.12      480.80     12.26 o 
   9  -7   2       62.86       34.02      4.61 o 
  10  -7   2      969.77      871.36     19.44 o 
  11  -7   2        6.36        5.99      4.84 o 
  12  -7   2      500.18      528.17     43.74 o 
  13  -7   2       23.83        7.42      5.50 o 
  14  -7   2        2.79        1.60      5.42 o 
  15  -7   2        0.03       -2.36      9.46 o 
  16  -7   2       50.27       68.25     10.25 o 
  17  -7   2       12.31       16.50      8.63 o 
 -16  -6   2        0.87       22.07     10.25 o 
 -15  -6   2        5.46       -0.42      6.99 o 
 -14  -6   2       51.05       34.63     20.89 o 
 -13  -6   2       23.44       27.94      7.39 o 
 -12  -6   2      190.05      192.84      8.86 o 
 -11  -6   2      176.33      166.38      7.63 o 
 -10  -6   2       18.47       29.44      5.32 o 
  -9  -6   2       51.39       66.10      5.21 o 
  -8  -6   2      338.56      255.56      9.15 o 
  -7  -6   2      645.30      644.72     14.47 o 
  -6  -6   2     1736.45     1760.10     42.66 o 
  -5  -6   2        2.56       23.99      2.28 o 
  -4  -6   2     1129.98     1133.37     16.87 o 
  -3  -6   2      365.75      408.88      8.69 o 
  -2  -6   2      538.06      487.85      8.04 o 
  -1  -6   2     6906.09     6251.32     94.88 o 
   0  -6   2       71.58       41.37      2.25 o 
   1  -6   2        0.26        2.59      1.58 o 
   2  -6   2      691.02      436.50      6.88 o 
   3  -6   2     4935.48     4686.23     59.83 o 
   4  -6   2      659.00      684.46     12.97 o 
   5  -6   2     1365.35     1391.00     23.44 o 
   6  -6   2      482.08      288.68      7.06 o 
   7  -6   2       12.83        4.57      3.98 o 
   8  -6   2      579.72      679.78     13.44 o 
   9  -6   2       95.15       60.08      4.50 o 
  10  -6   2      115.93      118.77     12.39 o 
  11  -6   2       63.94       65.42      5.82 o 
  12  -6   2       14.24        9.30      5.14 o 
  13  -6   2       78.05       50.48      6.34 o 
  14  -6   2        0.09       -3.05      6.39 o 
  15  -6   2       29.55       27.19      7.25 o 
  16  -6   2        1.59       -6.69      6.69 o 
  17  -6   2        0.00       -7.74      7.74 o 
 -17  -5   2        3.29        6.31     10.25 o 
 -16  -5   2        0.01       -8.67      8.67 o 
 -15  -5   2        0.18       -0.47     10.25 o 
 -14  -5   2      367.63      340.62     16.51 o 
 -13  -5   2      852.32      881.76     20.81 o 
 -12  -5   2      671.24      577.22     15.08 o 
 -11  -5   2        0.04        0.95      4.51 o 
 -10  -5   2        1.05       -5.84      5.84 o 
  -9  -5   2       14.29        3.36      3.71 o 
  -8  -5   2      275.04      338.13      9.31 o 
  -7  -5   2      655.21      673.96     12.93 o 
  -6  -5   2       38.29       38.58      3.12 o 
  -5  -5   2      316.85      312.62      8.39 o 
  -4  -5   2     1466.70     1474.46     24.65 o 
  -3  -5   2      110.58       73.69      2.49 o 
  -2  -5   2      414.37      389.48      7.17 o 
  -1  -5   2     3484.23     3878.56     49.49 o 
   0  -5   2     1902.41     2227.19     28.83 o 
   1  -5   2      696.30      655.60      9.24 o 
   2  -5   2        2.12       61.02      2.17 o 
   3  -5   2     3356.02     3516.57     50.03 o 
   4  -5   2      408.82      285.68      6.38 o 
   5  -5   2        8.77        8.55      2.54 o 
   6  -5   2     3408.92     3210.12     62.34 o 
   7  -5   2       71.75       24.40      3.33 o 
   8  -5   2     1835.57     2019.79     33.72 o 
   9  -5   2      156.36      119.70      6.26 o 
  10  -5   2      544.44      548.57     11.94 o 
  11  -5   2       91.50      109.05      5.79 o 
  12  -5   2     1144.15     1068.51     23.11 o 
  13  -5   2      452.88      361.25     14.20 o 
  14  -5   2       78.83      125.64      9.18 o 
  15  -5   2        0.02       -3.48      6.62 o 
  16  -5   2       13.28       19.70     14.98 o 
  17  -5   2        4.57        6.55      8.07 o 
  18  -5   2        0.49       -4.34      7.74 o 
 -17  -4   2        5.86        5.52     10.25 o 
 -16  -4   2        0.72       10.25     11.82 o 
 -15  -4   2        0.46       -7.39      7.39 o 
 -14  -4   2       39.86       48.07      8.30 o 
 -13  -4   2       18.05       15.04      6.99 o 
 -12  -4   2      194.25      167.99     10.21 o 
 -11  -4   2        0.72       -5.49      5.49 o 
 -10  -4   2     1382.61     1264.47     32.20 o 
  -9  -4   2      141.64      138.46      8.07 o 
  -8  -4   2       22.07        8.67      3.58 o 
  -7  -4   2       53.28       38.22      4.21 o 
  -6  -4   2      998.55      839.05     16.04 o 
  -5  -4   2        6.69       10.53      2.54 o 
  -4  -4   2      528.16      698.33     12.33 o 
  -3  -4   2     7010.71     7058.12     99.17 o 
  -2  -4   2      174.83      339.62      5.44 o 
  -1  -4   2     5961.84     6792.27     85.79 o 
   0  -4   2        4.02        6.94      1.53 o 
   1  -4   2     9797.04     9936.95    129.22 o 
   2  -4   2     1079.57     1350.18     19.78 o 
   3  -4   2      292.62      221.92      4.99 o 
   4  -4   2     1683.52     1585.20     25.78 o 
   5  -4   2     3094.34     3513.84     55.41 o 
   6  -4   2     2369.43     3360.20     53.47 o 
   7  -4   2      325.81      307.77      7.34 o 
   8  -4   2      155.62      273.72      7.06 o 
   9  -4   2        8.21        1.58      3.04 o 
  10  -4   2        0.01       -3.17      3.17 o 
  11  -4   2       13.79        3.66      3.67 o 
  12  -4   2       96.73      133.43      7.20 o 
  13  -4   2       36.00       20.45      5.72 o 
  14  -4   2       17.25       29.72      8.67 o 
  15  -4   2        7.93        7.88      7.25 o 
  16  -4   2       39.09       44.51      8.63 o 
  17  -4   2       39.44       18.13      9.46 o 
  18  -4   2        0.36        6.31     11.82 o 
 -17  -3   2       53.84       53.60     13.40 o 
 -16  -3   2       14.20       14.98     11.03 o 
 -15  -3   2        6.39        6.31     11.03 o 
 -14  -3   2      410.79      417.28     16.61 o 
 -13  -3   2       16.20       38.15      7.39 o 
 -12  -3   2       95.60       99.51     10.64 o 
 -11  -3   2       58.83       68.94      7.51 o 
 -10  -3   2      140.23      199.98     22.07 o 
  -9  -3   2      745.11      744.59     20.93 o 
  -8  -3   2      406.53      410.37     18.51 o 
  -7  -3   2      672.22      806.05     22.01 o 
  -6  -3   2       11.98        5.52      3.19 o 
  -5  -3   2      105.17       46.18      3.32 o 
  -4  -3   2     1741.08     1658.15     26.77 o 
  -3  -3   2        7.13       10.25      1.76 o 
  -2  -3   2     1364.33     1495.68     23.95 o 
  -1  -3   2     6408.09     7671.21     96.90 o 
   0  -3   2     6772.98     6808.21     91.56 o 
   1  -3   2        4.39       17.93      1.51 o 
   2  -3   2     8254.97     9677.29    135.18 o 
   3  -3   2     1117.58     1022.82     17.14 o 
   4  -3   2      247.58      358.11      7.17 o 
   5  -3   2     2865.34     4091.41     82.03 o 
   6  -3   2      335.86      425.20      8.72 o 
   7  -3   2      880.65      913.71     19.17 o 
   8  -3   2       24.13       12.19      3.08 o 
   9  -3   2       80.49       63.28      5.69 o 
  10  -3   2      745.69      752.92     24.76 o 
  11  -3   2      403.52      514.99     14.19 o 
  12  -3   2      147.48      110.87      6.14 o 
  13  -3   2     2155.55     2038.93     54.39 o 
  14  -3   2        0.84        2.67     11.03 o 
  15  -3   2      132.08      139.51      9.74 o 
  16  -3   2        6.58        7.88     11.03 o 
  17  -3   2        2.58       15.76     10.25 o 
  18  -3   2        1.26        0.79     11.82 o 
 -18  -2   2        3.10       -9.46     11.82 o 
 -17  -2   2        0.09       -2.36     11.03 o 
 -16  -2   2       23.11       -3.94     10.25 o 
 -15  -2   2        2.69        2.36     10.25 o 
 -14  -2   2      117.56      116.23     10.21 o 
 -13  -2   2      523.46      550.18     18.52 o 
 -12  -2   2      488.16      517.66     17.50 o 
 -11  -2   2      372.33      280.40      9.81 o 
 -10  -2   2      507.05      552.69     29.02 o 
  -9  -2   2      133.03      153.90      6.91 o 
  -8  -2   2     1922.22     2004.18     38.99 o 
  -7  -2   2     1255.25     1300.03     33.16 o 
  -6  -2   2      408.72      351.87      9.03 o 
  -5  -2   2      302.09      414.43     12.26 o 
  -4  -2   2     2185.65     2372.08     44.28 o 
  -3  -2   2     2438.05     3245.89     59.98 o 
  -2  -2   2    21590.31    23744.84    332.90 o 
  -1  -2   2      691.82      576.44      8.69 o 
   0  -2   2     1281.31     1447.92     20.76 o 
   1  -2   2     2323.06     3099.99     40.66 o 
   2  -2   2    10190.61     8140.70    125.83 o 
   3  -2   2    33242.12    31854.02    494.02 o 
   4  -2   2    29375.28    28560.64    918.55 o 
   5  -2   2     1969.15     2287.23     36.66 o 
   6  -2   2     2483.67     2844.18     45.58 o 
   7  -2   2     6426.31     7411.21    115.35 o 
   8  -2   2       80.63       58.75      4.66 o 
   9  -2   2      712.40      653.80     14.76 o 
  10  -2   2      117.13      172.39      6.46 o 
  11  -2   2      160.58      176.56      6.54 o 
  12  -2   2      321.43      297.62      9.28 o 
  13  -2   2      132.22      177.70      8.86 o 
  14  -2   2       91.20       94.47      8.36 o 
  15  -2   2       10.71       33.89     11.03 o 
  16  -2   2       26.98       26.80     10.25 o 
  17  -2   2       14.32       17.34     11.82 o 
  18  -2   2        4.87       12.61     11.82 o 
 -18  -1   2       21.77       23.65     12.61 o 
 -17  -1   2        0.18       11.03     11.82 o 
 -16  -1   2       22.75       16.55     11.03 o 
 -15  -1   2       69.42       56.75     12.61 o 
 -14  -1   2       44.85       53.60     11.03 o 
 -13  -1   2      107.73      132.78     12.22 o 
 -12  -1   2      453.10      579.56     18.85 o 
 -11  -1   2        0.00        2.63      5.45 o 
 -10  -1   2       13.64       25.98      4.38 o 
  -9  -1   2      605.92      698.26     16.02 o 
  -8  -1   2      923.82      939.02     25.35 o 
  -7  -1   2        0.69        1.16      3.81 o 
  -6  -1   2     1400.58     1522.36     38.23 o 
  -5  -1   2     2580.08     2268.34     45.50 o 
  -4  -1   2      643.31      552.15     11.64 o 
  -3  -1   2    47053.36    44993.94   2161.62 o 
  -2  -1   2    18820.22    18605.61    340.20 o 
   0  -1   2    12219.64    12543.37    153.31 o 
   1  -1   2       12.34       -1.03      1.03 o 
   2  -1   2      915.02      927.67     20.26 o 
   3  -1   2    17726.04    18085.13    348.46 o 
   4  -1   2     3444.51     3508.97     75.88 o 
   5  -1   2      403.08      479.98      9.04 o 
   6  -1   2    12426.99    13319.97    218.32 o 
   7  -1   2     3811.50     4500.15     71.01 o 
   8  -1   2       19.73       10.35      2.94 o 
   9  -1   2      455.05      551.30     11.19 o 
  10  -1   2      252.34      232.70      7.37 o 
  11  -1   2        1.94        2.97      3.63 o 
  12  -1   2     1561.11     1636.62     32.77 o 
  13  -1   2        9.84       -6.82      6.82 o 
  14  -1   2      461.70      526.05     18.29 o 
  15  -1   2        3.48        5.52     10.25 o 
  16  -1   2       46.28       54.39     11.82 o 
  17  -1   2       10.71       23.65     11.03 o 
  18  -1   2        0.18        2.36     11.82 o 
 -18   0   2        0.48      -11.03     11.03 o 
 -17   0   2       18.66       24.43     11.82 o 
 -16   0   2       55.02       50.44     11.82 o 
 -15   0   2        6.68        3.94      9.46 o 
 -14   0   2       14.37       17.34      8.67 o 
 -13   0   2       42.22       36.47      8.67 o 
 -12   0   2     1330.61     1406.53     36.02 o 
 -11   0   2       25.85       36.81      4.96 o 
 -10   0   2       40.31       16.13      4.18 o 
  -9   0   2      215.43      211.52      6.42 o 
  -8   0   2       40.98       32.22      3.30 o 
  -7   0   2       33.02       39.51      3.04 o 
  -6   0   2      739.76      618.78     12.98 o 
  -5   0   2     2910.46     3862.81     71.30 o 
  -4   0   2        2.32        7.58      2.28 o 
  -3   0   2     5438.75     7038.66    128.28 o 
  -2   0   2     2145.82     2486.24     41.75 o 
  -1   0   2    21818.20    26656.00    338.31 o 
   0   0   2    19789.38    19944.11    923.76 o 
   2   0   2     4278.27     3711.82     47.03 o 
   3   0   2     2053.75     1357.22     21.86 o 
   4   0   2      261.48      117.65      3.73 o 
   5   0   2     1493.72     1204.49     27.57 o 
   6   0   2       13.13       26.87      2.72 o 
   7   0   2      337.74      455.85      9.20 o 
   8   0   2       21.79       62.49      3.80 o 
   9   0   2       45.80       41.82      3.43 o 
  10   0   2      138.35       96.88      4.87 o 
  11   0   2       28.98       21.83      5.49 o 
  12   0   2        9.50       16.45      6.62 o 
  13   0   2       28.92        4.73      6.69 o 
  14   0   2       12.32       11.95      6.82 o 
  15   0   2        0.57        0.79      9.46 o 
  16   0   2      160.15      154.49     14.98 o 
  17   0   2       32.99       55.96     13.40 o 
  18   0   2       13.62       16.55     12.61 o 
 -18   1   2        0.77        2.36     11.03 o 
 -17   1   2        3.02      -10.25     10.25 o 
 -16   1   2        1.83       10.25      9.46 o 
 -15   1   2       38.92       35.47     10.25 o 
 -14   1   2      389.17      353.90     19.70 o 
 -13   1   2       54.86       56.46      7.74 o 
 -12   1   2       77.24       59.83      8.87 o 
 -11   1   2      205.28      165.74      6.63 o 
 -10   1   2      262.18      302.53      8.13 o 
  -9   1   2      130.15      186.06      7.07 o 
  -8   1   2     7522.82     8024.12    125.51 o 
  -7   1   2     3935.66     3877.18     69.66 o 
  -6   1   2     1659.54     1462.17     24.23 o 
  -5   1   2      366.16      369.35      7.46 o 
  -4   1   2       56.46        3.28      1.91 o 
  -3   1   2    38677.82    40376.73    564.70 o 
  -2   1   2     3412.75     2868.57     36.67 o 
  -1   1   2     1719.89     2026.43     26.35 o 
   0   1   2     1926.27     1603.97     59.90 o 
   1   1   2     2595.31     2893.19     69.67 o 
   2   1   2       69.45      310.62      4.97 o 
   3   1   2     6850.82     7030.65     98.46 o 
   4   1   2     4169.16     4535.48     63.87 o 
   5   1   2       98.92       45.80      3.19 o 
   6   1   2     1755.48     1724.31     33.10 o 
   7   1   2      479.49      462.92     18.08 o 
   8   1   2     1285.77     1662.46     32.64 o 
   9   1   2      890.83      873.65     24.24 o 
  10   1   2      134.04      109.20      7.51 o 
  11   1   2      206.64      199.17     10.21 o 
  12   1   2       74.54       64.11      7.74 o 
  13   1   2       37.64        2.71      6.82 o 
  14   1   2        0.12       -3.06     12.22 o 
  15   1   2        5.97       -2.12      7.18 o 
  16   1   2        6.54       -9.46      9.46 o 
  17   1   2        2.75       -7.09     10.25 o 
  18   1   2        5.46        8.67     11.82 o 
 -18   2   2        1.17       -5.52     11.82 o 
 -17   2   2       18.29       12.61     10.25 o 
 -16   2   2       36.91       45.72     11.82 o 
 -15   2   2      852.85      926.13     37.05 o 
 -14   2   2      116.94       84.43     11.82 o 
 -13   2   2      896.91      868.46     39.04 o 
 -12   2   2        0.06       -3.73      6.14 o 
 -11   2   2        0.05       -4.90      5.35 o 
 -10   2   2      136.16      141.52      7.84 o 
  -9   2   2      624.96      631.52     12.65 o 
  -8   2   2       96.23       59.52      3.87 o 
  -7   2   2     3416.90     3486.81     55.50 o 
  -6   2   2      667.20      679.79     12.37 o 
  -5   2   2      736.43      716.58     12.54 o 
  -4   2   2     3058.36     3374.14     47.72 o 
  -3   2   2    12191.06    11563.40    145.93 o 
  -2   2   2      868.14     1505.30     19.37 o 
  -1   2   2     1821.46     2379.33     44.09 o 
   1   2   2     5105.42     8819.87    236.85 o 
   3   2   2    29535.03    31229.78    443.67 o 
   4   2   2       23.12        5.74      1.67 o 
   5   2   2     4181.78     4577.90     80.47 o 
   6   2   2       74.78      180.23      7.12 o 
   7   2   2      706.77      785.18     16.75 o 
   8   2   2      360.28      363.11      9.68 o 
   9   2   2      163.48      177.19      8.63 o 
  10   2   2      135.08      133.94      8.07 o 
  11   2   2      147.96      194.30     10.41 o 
  12   2   2        9.88       18.29      6.62 o 
  13   2   2        0.06        5.12      8.28 o 
  14   2   2      238.78      203.69     11.90 o 
  15   2   2        9.41        3.97      7.74 o 
  16   2   2       10.53       12.61     11.03 o 
 -18   3   2        4.77        2.36     11.03 o 
 -17   3   2       25.77       29.95     11.82 o 
 -16   3   2       99.99       86.70     13.40 o 
 -15   3   2       33.45       55.92      8.07 o 
 -14   3   2      124.24      130.71     11.67 o 
 -13   3   2       39.32       34.72      5.68 o 
 -12   3   2       12.53        5.54      4.75 o 
 -11   3   2        9.60        0.26      3.67 o 
 -10   3   2      267.40      221.50      8.30 o 
  -9   3   2     1014.97     1205.94     21.30 o 
  -8   3   2      106.35       70.86      4.66 o 
  -7   3   2     2792.97     2747.52     44.03 o 
  -6   3   2      388.94      446.05      8.92 o 
  -5   3   2      146.36      187.83      4.43 o 
  -4   3   2      392.15      331.10      5.39 o 
  -3   3   2     6387.68     5287.17     66.98 o 
  -2   3   2    14542.20    14055.64    192.85 o 
  -1   3   2     1661.19     2204.33     37.12 o 
   0   3   2     4067.91     4041.41     79.63 o 
   1   3   2       32.05      124.94      3.90 o 
   2   3   2     1222.45     1078.31     20.08 o 
   3   3   2     2531.34     2533.55     35.08 o 
   4   3   2       90.85      209.35      5.41 o 
   5   3   2     9258.34     8939.63    122.34 o 
   6   3   2     1748.14     1684.97     24.92 o 
   7   3   2      323.05      292.74      9.74 o 
   8   3   2     1612.20     1816.84     40.33 o 
   9   3   2       47.07       31.29      5.49 o 
  10   3   2     2997.44     2782.63     64.63 o 
  11   3   2      115.72       70.37      6.95 o 
  12   3   2      265.21      225.05     11.97 o 
  13   3   2       18.37       11.51      6.82 o 
  14   3   2       39.52       23.54      8.30 o 
  15   3   2        2.16       -2.36     11.03 o 
  16   3   2        0.74      -10.25     13.40 o 
 -18   4   2        0.15        0.79     11.82 o 
 -17   4   2       11.60       12.22      7.80 o 
 -16   4   2       14.33       20.21      7.74 o 
 -15   4   2       23.59       23.81      7.74 o 
 -14   4   2        2.43       -0.99      5.36 o 
 -13   4   2       50.60       66.47      6.34 o 
 -12   4   2       78.48       67.99      6.09 o 
 -11   4   2        1.58        4.31      4.80 o 
 -10   4   2      425.90      399.28     10.98 o 
  -9   4   2       55.55       53.24      4.07 o 
  -8   4   2      299.54      419.84      9.28 o 
  -7   4   2      139.04      120.02      4.62 o 
  -6   4   2     3098.78     3884.53     61.29 o 
  -5   4   2     1260.20     1019.29     14.08 o 
  -4   4   2      252.27      162.57      3.84 o 
  -3   4   2     1214.34     1190.14     17.05 o 
  -2   4   2     7279.52     7101.89     97.46 o 
  -1   4   2     2619.21     2628.51     50.92 o 
   0   4   2       14.50        8.74      1.67 o 
   1   4   2      114.73      285.72      7.80 o 
   2   4   2    25134.64    27770.68    505.69 o 
   3   4   2     3187.51     4315.70     59.30 o 
   4   4   2     1403.71     1264.79     24.46 o 
   5   4   2        0.17       14.41      4.64 o 
   6   4   2       52.15       60.86      2.77 o 
   7   4   2        5.19        0.55      2.04 o 
   8   4   2      229.86      203.97     11.29 o 
   9   4   2       11.03        7.37      4.71 o 
  10   4   2     1926.29     2019.08     56.36 o 
  11   4   2       49.87       77.88      7.51 o 
  12   4   2      120.38      198.96     11.43 o 
  13   4   2      308.47      302.67     21.28 o 
  14   4   2       12.76       29.16     12.61 o 
  15   4   2        1.02        2.36     12.61 o 
  16   4   2       10.62       -2.08      7.28 o 
  17   4   2        1.82       -8.67      8.67 o 
 -18   5   2        0.14       -9.46      9.46 o 
 -17   5   2       19.77       17.45      8.30 o 
 -16   5   2       15.44       29.56      7.80 o 
 -15   5   2        3.29        5.34      7.18 o 
 -14   5   2       61.36       64.21      6.91 o 
 -13   5   2       26.34       32.79      5.88 o 
 -12   5   2        8.08        3.78      4.64 o 
 -11   5   2        4.86       -3.10      4.14 o 
 -10   5   2        1.61       -4.18      4.18 o 
  -9   5   2       30.76       44.23      4.51 o 
  -8   5   2      159.32       87.09      7.71 o 
  -7   5   2      115.06      117.35      4.50 o 
  -6   5   2       54.43       60.55      3.39 o 
  -5   5   2        3.58        3.67      2.04 o 
  -4   5   2      432.93      522.24      8.32 o 
  -3   5   2     1203.94     1449.60     20.46 o 
  -2   5   2     7040.21     7787.08    125.26 o 
  -1   5   2       18.96       32.92      2.10 o 
   0   5   2    13089.74    14802.04    342.76 o 
   1   5   2     1974.38     2463.10     57.96 o 
   2   5   2    13074.94    15711.98    284.63 o 
   3   5   2     5711.02     6324.37    115.40 o 
   4   5   2      886.65     1077.79     22.18 o 
   5   5   2     1189.27     1358.70     19.70 o 
   6   5   2      216.55      200.12      4.81 o 
   7   5   2       65.16      111.93      5.91 o 
   8   5   2       56.73       38.74      4.04 o 
   9   5   2      963.69      823.01     17.80 o 
  10   5   2      396.07      413.62     11.30 o 
  11   5   2      285.75      356.10     12.88 o 
  12   5   2      120.77       96.06      7.73 o 
  13   5   2      125.03      107.35     12.22 o 
  14   5   2       36.12       68.65      7.87 o 
  15   5   2        0.32       -1.34      6.79 o 
  16   5   2       47.27       48.08      9.04 o 
  17   5   2        6.96       -3.94      9.46 o 
 -17   6   2        8.71       -7.51      7.51 o 
 -16   6   2       12.37       12.17      7.49 o 
 -15   6   2       26.45       21.30      6.17 o 
 -14   6   2        0.11       -6.75      8.07 o 
 -13   6   2        3.35       -2.55      5.07 o 
 -12   6   2      208.15      247.14      9.61 o 
 -11   6   2       99.06      130.22      7.58 o 
 -10   6   2       60.83       88.39      9.50 o 
  -9   6   2      514.70      554.23     13.53 o 
  -8   6   2      484.88      549.28     12.79 o 
  -7   6   2       71.30       66.19      4.28 o 
  -6   6   2      101.94      139.63      4.36 o 
  -5   6   2     4245.93     4554.28     63.01 o 
  -4   6   2     1707.73     1828.62     27.66 o 
  -3   6   2      736.84      903.11     12.28 o 
  -2   6   2       52.35       86.01      3.40 o 
  -1   6   2     1897.74     2146.16     39.90 o 
   0   6   2      199.40      204.19      6.69 o 
   1   6   2      868.01      729.08     18.39 o 
   2   6   2      207.57      226.40      6.46 o 
   3   6   2     3279.26     3240.34     59.98 o 
   4   6   2      301.24      359.28      6.56 o 
   5   6   2      347.08      426.75      7.18 o 
   6   6   2      544.47      449.12      7.89 o 
   7   6   2       12.51       43.12      3.08 o 
   8   6   2       93.32       54.98      4.32 o 
   9   6   2      124.11      146.76      7.95 o 
  10   6   2      269.42      196.03      9.62 o 
  11   6   2      648.83      545.23     17.04 o 
  12   6   2       43.64       45.60      6.70 o 
  13   6   2       14.10       26.86     14.98 o 
  14   6   2       24.85       27.06      7.14 o 
  15   6   2        1.79        5.25      7.09 o 
  16   6   2       14.73       12.34      9.85 o 
 -17   7   2       14.68       18.13     11.03 o 
 -16   7   2        0.17       -9.46      9.46 o 
 -15   7   2       21.14       12.79      9.06 o 
 -14   7   2       39.74       31.23      6.18 o 
 -13   7   2       99.38      140.71      7.73 o 
 -12   7   2      156.72      156.42      9.93 o 
 -11   7   2      214.44      165.76      7.52 o 
 -10   7   2      105.08      135.57      6.73 o 
  -9   7   2      452.26      495.81     12.63 o 
  -8   7   2      620.28      611.41     13.97 o 
  -7   7   2        1.96       -3.01      3.01 o 
  -6   7   2        2.60       -1.00      2.13 o 
  -5   7   2      166.82      143.35      4.00 o 
  -4   7   2      140.64      153.96      3.47 o 
  -3   7   2      432.89      437.73      6.55 o 
  -2   7   2      483.17      560.98     11.78 o 
  -1   7   2     1282.05     1732.59     28.66 o 
   0   7   2       53.86       84.83      4.73 o 
   1   7   2     1534.39     1679.40     40.69 o 
   2   7   2      394.64      422.40      9.49 o 
   3   7   2      419.60      407.44     12.27 o 
   4   7   2      415.58      393.10     12.50 o 
   5   7   2     1960.13     2005.66     28.42 o 
   6   7   2        3.01       -1.96      1.96 o 
   7   7   2     1426.83     1444.63     27.04 o 
   8   7   2      319.28      414.54     12.67 o 
   9   7   2        4.62       -4.65      4.65 o 
  10   7   2        4.22        2.10      4.92 o 
  11   7   2       29.86       33.27      5.67 o 
  12   7   2      174.99      172.82     11.03 o 
  13   7   2      131.47      145.29      9.04 o 
  14   7   2       47.18       36.94      7.14 o 
  15   7   2      253.17      244.26     20.10 o 
  16   7   2       18.56       18.75      7.49 o 
 -17   8   2        2.53       -0.79     10.25 o 
 -16   8   2       16.06        0.00      9.46 o 
 -15   8   2        0.97       -7.39      7.39 o 
 -14   8   2        0.11        1.97      6.99 o 
 -13   8   2        0.02       13.01      7.09 o 
 -12   8   2      233.94      199.48     10.98 o 
 -11   8   2       16.02       16.09      9.06 o 
 -10   8   2       74.30       51.17      6.41 o 
  -9   8   2       34.62       46.67      6.36 o 
  -8   8   2      771.60      891.39     18.79 o 
  -7   8   2       29.01       25.74      3.78 o 
  -6   8   2      575.71      630.72     12.86 o 
  -5   8   2      264.26      310.08      5.56 o 
  -4   8   2      493.78      468.41      7.09 o 
  -3   8   2      203.83      342.54      7.56 o 
  -2   8   2       82.67       82.70      3.93 o 
  -1   8   2      272.18      294.60      6.59 o 
   0   8   2      746.77      751.48     15.24 o 
   1   8   2     1555.87     1410.39     27.21 o 
   2   8   2      766.66      854.79     19.23 o 
   3   8   2       12.28       15.19      3.01 o 
   4   8   2      140.98      110.60      6.39 o 
   5   8   2     1428.46     1472.34     52.81 o 
   6   8   2      136.87      122.96     11.03 o 
   7   8   2      436.23      420.77      9.01 o 
   8   8   2        8.64        1.73      3.93 o 
   9   8   2       11.59       12.19      4.52 o 
  10   8   2      165.17      164.65      7.87 o 
  11   8   2       11.48       13.85      5.37 o 
  12   8   2        7.72        5.99      5.25 o 
  13   8   2       20.65       33.75      6.68 o 
  14   8   2      270.32      268.10     19.70 o 
  15   8   2       35.97       42.20      7.50 o 
 -16   9   2       47.63       44.14     11.03 o 
 -15   9   2       72.21       71.94      9.18 o 
 -14   9   2        1.24       -6.41      6.41 o 
 -13   9   2        6.29        7.68      8.28 o 
 -12   9   2       50.05       60.08      9.06 o 
 -11   9   2       27.02       33.21      7.49 o 
 -10   9   2      140.88      109.48      7.57 o 
  -9   9   2       29.73       21.57      5.25 o 
  -8   9   2      506.37      493.99     14.77 o 
  -7   9   2      198.81      215.92      8.46 o 
  -6   9   2       63.10       78.62      3.96 o 
  -5   9   2      227.80      224.46      5.04 o 
  -4   9   2     1735.84     1721.41     42.54 o 
  -3   9   2      494.48      475.52     22.07 o 
  -2   9   2      100.96      101.36      6.13 o 
  -1   9   2      200.87      209.34      6.83 o 
   0   9   2     1581.86     1599.62     55.96 o 
   1   9   2        0.68       -0.39      3.90 o 
   2   9   2      124.08      167.33      7.80 o 
   3   9   2       19.10       35.90      4.71 o 
   4   9   2      707.85      576.17     24.43 o 
   5   9   2      760.37      666.81     27.59 o 
   6   9   2     1723.07     1822.30     65.42 o 
   7   9   2        0.01        8.67      7.88 o 
   8   9   2      478.81      414.59     22.07 o 
   9   9   2       50.36       50.27      6.31 o 
  10   9   2       24.04       24.43      4.29 o 
  11   9   2        7.16        9.93      9.46 o 
  12   9   2        0.45       -0.43      5.12 o 
  13   9   2        0.02        6.09      5.47 o 
  14   9   2      107.96      164.52      9.53 o 
 -16  10   2        5.89        0.00      9.46 o 
 -15  10   2        0.02       -4.73     11.03 o 
 -14  10   2       30.89       43.82      8.14 o 
 -13  10   2       57.23       60.20     18.92 o 
 -12  10   2        0.02       -3.65      5.83 o 
 -11  10   2        0.18       12.54      5.83 o 
 -10  10   2       31.76       31.27      5.97 o 
  -9  10   2     1289.59     1455.30     35.77 o 
  -8  10   2      145.01      138.74      9.06 o 
  -7  10   2     1925.59     1984.56     46.33 o 
  -6  10   2       26.55       47.26      6.70 o 
  -5  10   2      648.13      492.62     22.07 o 
  -4  10   2       12.05        0.79      6.31 o 
  -3  10   2      249.85      158.43     11.82 o 
  -2  10   2       19.29       14.74      4.71 o 
  -1  10   2       63.33       61.97      5.57 o 
   0  10   2      201.24      198.51     16.16 o 
   1  10   2      203.35      184.87      8.36 o 
   2  10   2      844.99      752.72     29.16 o 
   3  10   2       12.28       33.89      7.88 o 
   4  10   2       46.10       17.34      7.09 o 
   5  10   2        3.25       14.98      7.88 o 
   6  10   2      255.00      238.82     15.76 o 
   7  10   2      108.80       85.12     11.03 o 
   8  10   2      418.93      354.69     20.49 o 
   9  10   2        1.09       -7.88      8.67 o 
  10  10   2       13.51       17.34     10.25 o 
  11  10   2       44.33       14.19     11.03 o 
  12  10   2       12.11       26.01     12.61 o 
  13  10   2        7.86       -0.79     12.61 o 
  14  10   2       57.36       72.51     15.76 o 
 -15  11   2        0.46       -3.66      7.28 o 
 -14  11   2       40.46       43.61      8.46 o 
 -13  11   2       12.20       19.49      9.46 o 
 -12  11   2        6.63        5.22      6.08 o 
 -11  11   2       82.96       89.00      7.87 o 
 -10  11   2        5.85       -5.10      6.70 o 
  -9  11   2      744.58      708.72     29.56 o 
  -8  11   2      483.44      490.33     14.72 o 
  -7  11   2       17.48       25.23      6.31 o 
  -6  11   2      141.05      148.97     12.61 o 
  -5  11   2      499.24      379.91     19.70 o 
  -4  11   2       11.75        5.52      7.09 o 
  -3  11   2      137.04      157.64     12.61 o 
  -2  11   2      230.88      252.22     14.98 o 
  -1  11   2      499.96      469.76     21.28 o 
   0  11   2      517.67      496.56     22.07 o 
   1  11   2        1.54       -0.79      6.31 o 
   2  11   2       23.05       23.65      7.09 o 
   3  11   2       76.64      101.68     10.25 o 
   4  11   2      285.17      330.25     18.13 o 
   5  11   2      164.47      122.17     11.03 o 
   6  11   2       38.62       34.68      9.46 o 
   7  11   2        6.76       22.86      9.46 o 
   8  11   2        7.01       -3.15      8.67 o 
   9  11   2       10.07        6.31      9.46 o 
  10  11   2       11.63        9.46     10.25 o 
  11  11   2       10.71       19.70     11.82 o 
  12  11   2      106.30      130.05     16.55 o 
  13  11   2        9.02        7.09     12.61 o 
 -14  12   2        1.42       -7.28      9.46 o 
 -13  12   2       42.88       44.62      7.28 o 
 -12  12   2       20.60       10.37      6.18 o 
 -11  12   2       43.24       22.07      6.08 o 
 -10  12   2       16.92       10.25      7.09 o 
  -9  12   2       40.00       51.00      7.49 o 
  -8  12   2       56.79       52.02     11.82 o 
  -7  12   2        3.21        0.00      8.67 o 
  -6  12   2        0.41        2.36      8.67 o 
  -5  12   2       57.82       40.20      9.46 o 
  -4  12   2      306.60      276.66     16.55 o 
  -3  12   2      249.30      241.97     15.76 o 
  -2  12   2       72.94      100.10     11.03 o 
  -1  12   2      408.81      373.60     18.92 o 
   0  12   2        1.64       -6.70      9.06 o 
   1  12   2        6.49       11.03      7.88 o 
   2  12   2       62.83       58.33      8.67 o 
   3  12   2      307.51      319.22     17.34 o 
   4  12   2       38.70        5.52      7.88 o 
   5  12   2        0.95       14.98      8.67 o 
   6  12   2        8.83       -0.79      7.88 o 
   7  12   2        0.08       -1.58      8.67 o 
   8  12   2        9.82        0.79      9.46 o 
   9  12   2       10.71       22.86     11.03 o 
  10  12   2        3.13      -10.25     10.25 o 
  11  12   2        1.88        7.09     11.82 o 
  12  12   2       20.68       15.76     12.61 o 
 -13  13   2        4.78        2.43      6.27 o 
 -12  13   2       10.43        7.09      5.64 o 
 -11  13   2       59.27       53.17      7.09 o 
 -10  13   2      182.57      201.78     17.34 o 
  -9  13   2       36.95       23.65     11.03 o 
  -8  13   2        0.27       -6.31      9.46 o 
  -7  13   2        0.25       -7.88      8.67 o 
  -6  13   2      101.98       66.21     11.03 o 
  -5  13   2       21.38       16.55      8.67 o 
  -4  13   2        0.13        9.46      8.67 o 
  -3  13   2        2.12       12.61      8.67 o 
  -2  13   2       29.99       18.92      8.67 o 
  -1  13   2      207.11      172.61     13.40 o 
   0  13   2       45.23       40.20      9.46 o 
   1  13   2      134.22      121.38     11.82 o 
   2  13   2       12.26       -1.58      7.88 o 
   3  13   2        0.17        6.31      7.88 o 
   4  13   2       22.72       23.65      9.46 o 
   5  13   2       12.16       31.53      9.46 o 
   6  13   2        0.19        0.00      9.46 o 
   7  13   2       50.35       55.96     11.03 o 
   8  13   2       78.56       59.90     11.82 o 
   9  13   2      196.84      232.52     18.92 o 
  10  13   2       99.54      114.29     15.76 o 
  11  13   2        1.45       -4.73     11.82 o 
 -12  14   2        1.63        6.31     12.61 o 
 -11  14   2       32.41       40.20     13.40 o 
 -10  14   2       13.47       35.47     12.61 o 
  -9  14   2        0.14      -10.25     10.25 o 
  -8  14   2        0.02       -4.73     10.25 o 
  -7  14   2        0.00       -1.58      9.46 o 
  -6  14   2       75.48       80.40     11.82 o 
  -5  14   2        1.45        2.36      8.67 o 
  -4  14   2        4.12        1.58      9.46 o 
  -3  14   2        2.50       -5.52      8.67 o 
  -2  14   2        5.27       11.82      8.67 o 
  -1  14   2      166.28      127.69     12.61 o 
   0  14   2        0.04        6.31      8.67 o 
   1  14   2       61.65       50.56      7.25 o 
   2  14   2        0.03        3.15      8.67 o 
   3  14   2       88.46      121.38     12.61 o 
   4  14   2        4.70       13.40      8.67 o 
   5  14   2       92.44       63.06     11.03 o 
   6  14   2        2.79       -8.67      9.46 o 
   7  14   2        3.90       -9.46      9.46 o 
   8  14   2        2.51        7.88     11.03 o 
   9  14   2       86.62      111.92     14.98 o 
  10  14   2      100.25      138.72     17.34 o 
 -11  15   2        1.19       12.61     12.61 o 
 -10  15   2       49.84       59.90     14.19 o 
  -9  15   2        2.62       -1.58     11.03 o 
  -8  15   2        3.94        0.79     11.03 o 
  -7  15   2        6.64        1.58     11.03 o 
  -6  15   2       67.68       58.33     11.82 o 
  -5  15   2       48.15       46.50     11.03 o 
  -4  15   2       57.89       76.45     11.82 o 
  -3  15   2      103.34       70.94     11.03 o 
  -2  15   2        6.63       -4.73      8.67 o 
  -1  15   2       86.05       81.18     11.82 o 
   0  15   2       14.66       11.82      8.67 o 
   1  15   2        4.18       -3.94      9.46 o 
   2  15   2       11.00        3.55      6.69 o 
   3  15   2       43.02       33.10     11.03 o 
   4  15   2       14.06       15.76     10.25 o 
   5  15   2       14.16       36.26     11.03 o 
   6  15   2        0.31       -9.46      9.46 o 
   7  15   2       22.13       17.34     11.82 o 
   8  15   2        8.55       25.22     12.61 o 
  -9  16   2       22.26       39.41     12.61 o 
  -8  16   2        3.41       -1.58     11.82 o 
  -7  16   2        0.83       -7.88     10.25 o 
  -6  16   2       31.73       37.83     11.82 o 
  -5  16   2       14.20        1.58     10.25 o 
  -4  16   2        2.10       -8.67      9.46 o 
  -3  16   2        0.34        9.46      9.46 o 
  -2  16   2       31.96       17.34     10.25 o 
  -1  16   2        0.02       -1.58      8.67 o 
   0  16   2       68.08       73.30     11.82 o 
   1  16   2       64.45       75.67     11.82 o 
   2  16   2       41.02       55.59      8.36 o 
   3  16   2       39.58       36.26     11.03 o 
   4  16   2        0.55        8.67     11.03 o 
   5  16   2       36.96       46.50     11.82 o 
   6  16   2        4.39       11.82     11.82 o 
  -7  17   2       81.08       96.95     14.98 o 
  -6  17   2        1.54        2.36     11.03 o 
  -5  17   2       25.97       17.34     11.03 o 
  -4  17   2      104.16      103.25     14.19 o 
  -3  17   2        1.94        0.00     10.25 o 
  -2  17   2       14.60       22.86     11.03 o 
  -1  17   2       11.28        7.88      9.46 o 
   0  17   2        3.84       11.82     11.03 o 
   1  17   2        0.53       -3.94     10.25 o 
   2  17   2       18.07       18.13     11.03 o 
   3  17   2        8.19        7.09      7.80 o 
   4  17   2        6.22        5.52     11.82 o 
  -2 -18   3        7.44        8.67     11.82 o 
  -1 -18   3        3.76        0.00     11.82 o 
   0 -18   3       15.55       17.34     12.61 o 
   1 -18   3       43.40       54.39     14.19 o 
   2 -18   3       41.99       30.74     12.61 o 
   3 -18   3        4.74        4.73     11.82 o 
   4 -18   3       16.55       18.13     12.61 o 
   5 -18   3        1.60      -11.82     11.82 o 
  -5 -17   3        7.48        5.52     12.61 o 
  -4 -17   3        8.78       13.79      8.36 o 
  -3 -17   3        1.49        7.15      8.30 o 
  -2 -17   3       17.02       18.92     12.61 o 
  -1 -17   3        1.05        3.15     11.03 o 
   0 -17   3        0.09       -8.67     10.25 o 
   1 -17   3       36.12       24.43     11.82 o 
   2 -17   3       65.89      112.71     14.98 o 
   3 -17   3       29.80       26.80     11.82 o 
   4 -17   3        3.02        6.31     11.82 o 
   5 -17   3       69.25       97.74     14.98 o 
   6 -17   3        1.72       -7.88     11.03 o 
   7 -17   3        1.92       26.80     12.61 o 
   8 -17   3        7.90        3.94     12.61 o 
  -7 -16   3        2.20        7.09     12.61 o 
  -6 -16   3       78.19      115.08     15.76 o 
  -5 -16   3       87.71       97.74     14.98 o 
  -4 -16   3       31.56       44.93     12.61 o 
  -3 -16   3       10.45       19.70      7.80 o 
  -2 -16   3        0.04       -4.73      7.25 o 
  -1 -16   3        4.67       -3.15     10.25 o 
   0 -16   3        5.15       -1.58     10.25 o 
   1 -16   3        0.16       -9.46      9.46 o 
   2 -16   3        2.22       -9.46      9.46 o 
   3 -16   3       15.14       21.28     11.82 o 
   4 -16   3      129.09      101.68     14.98 o 
   5 -16   3      271.81      250.65     20.49 o 
   6 -16   3       46.57       70.15     14.19 o 
   7 -16   3        1.12       13.40     11.82 o 
   8 -16   3        7.41        5.80      6.31 o 
   9 -16   3        2.86        0.14      5.05 o 
  10 -16   3       11.84       20.41      6.18 o 
  -9 -15   3       32.68       43.35     14.19 o 
  -8 -15   3        1.71       -4.73     11.82 o 
  -7 -15   3        0.00       -7.09     11.03 o 
  -6 -15   3        0.37        1.58     11.03 o 
  -5 -15   3        4.08       13.40     11.03 o 
  -4 -15   3        5.50        6.31     10.25 o 
  -3 -15   3        0.17        0.00      9.46 o 
  -2 -15   3       59.20       69.32      8.63 o 
  -1 -15   3        8.39       13.40     10.25 o 
   0 -15   3       15.82       19.70      9.46 o 
   1 -15   3        1.49       -0.79      9.46 o 
   2 -15   3       32.66       21.28     10.25 o 
   3 -15   3       82.82       96.16     13.40 o 
   4 -15   3      138.36      102.46     14.19 o 
   5 -15   3      196.62      222.34      8.30 o 
   6 -15   3      168.94      204.14     10.25 o 
   7 -15   3       19.99       17.08      4.93 o 
   8 -15   3       10.04       10.49      8.28 o 
   9 -15   3       22.59       20.78      6.18 o 
  10 -15   3       15.85       11.55      9.85 o 
  11 -15   3       33.32       30.27      7.28 o 
  12 -15   3        6.25        4.39      9.46 o 
 -10 -14   3       10.12        3.94     13.40 o 
  -9 -14   3        5.59       18.13     12.61 o 
  -8 -14   3       22.83       29.95     12.61 o 
  -7 -14   3       53.98       65.42     13.40 o 
  -6 -14   3        5.29       12.61     10.25 o 
  -5 -14   3        8.23       11.03     10.25 o 
  -4 -14   3       23.61       29.16     10.25 o 
  -3 -14   3       69.79       60.69     11.03 o 
  -2 -14   3       21.69       16.02      6.95 o 
  -1 -14   3       57.68       34.68      7.25 o 
   0 -14   3      398.32      364.93     21.28 o 
   1 -14   3      338.15      342.08     20.49 o 
   2 -14   3      125.50      135.57     13.40 o 
   3 -14   3       10.61       10.57      3.64 o 
   4 -14   3       96.69       88.85     12.22 o 
   5 -14   3      283.32      272.19     10.14 o 
   6 -14   3      201.01      181.81      9.04 o 
   7 -14   3       19.31       23.62      5.47 o 
   8 -14   3        0.17        3.44      5.47 o 
   9 -14   3       19.28       27.28      6.68 o 
  10 -14   3       70.72       77.22     13.79 o 
  11 -14   3        0.43        0.59      7.09 o 
  12 -14   3      201.17      205.97     12.22 o 
  13 -14   3      104.12      110.06      9.77 o 
 -11 -13   3       19.90       23.56     13.01 o 
 -10 -13   3       33.22       32.03      5.05 o 
  -9 -13   3       34.90       36.01      8.28 o 
  -8 -13   3       26.25       34.73      8.67 o 
  -7 -13   3       10.56       11.83      6.70 o 
  -6 -13   3        0.64       -3.59      3.59 o 
  -5 -13   3       37.14       24.96      4.34 o 
  -4 -13   3       99.54      117.79      5.71 o 
  -3 -13   3       76.13       58.33      4.35 o 
  -2 -13   3      188.86      209.27      7.68 o 
  -1 -13   3       58.79       55.75      4.00 o 
   0 -13   3       83.22       75.05      8.67 o 
   1 -13   3        9.82        3.55      3.59 o 
   2 -13   3      118.55      106.68      6.18 o 
   3 -13   3        1.85        0.20      4.06 o 
   4 -13   3      240.74      217.54      9.18 o 
   5 -13   3       59.67       59.47      5.83 o 
   6 -13   3        5.52       -3.03      4.77 o 
   7 -13   3       87.57      110.50      9.06 o 
   8 -13   3       13.39        7.52      7.09 o 
   9 -13   3        0.97       -4.59      5.83 o 
  10 -13   3        4.17       -7.19      8.28 o 
  11 -13   3        0.64       -6.41      6.41 o 
  12 -13   3        6.81       14.61      7.28 o 
  13 -13   3        0.00       -5.74      7.28 o 
  14 -13   3      110.13      150.23     11.35 o 
 -12 -12   3       11.04        6.62      6.18 o 
 -11 -12   3        0.19       -4.73      7.09 o 
 -10 -12   3        9.03        7.95      5.56 o 
  -9 -12   3       25.77       26.34     13.01 o 
  -8 -12   3      119.84      120.72      7.40 o 
  -7 -12   3       72.73       88.09      6.18 o 
  -6 -12   3        0.43        0.00      4.23 o 
  -5 -12   3      116.08      104.61      6.68 o 
  -4 -12   3       15.34       16.58      5.91 o 
  -3 -12   3       21.61        8.67      6.31 o 
  -2 -12   3      192.51      186.86     12.61 o 
  -1 -12   3       52.24       73.01      8.10 o 
   0 -12   3      152.00      156.60      7.14 o 
   1 -12   3        1.14       -4.06      4.06 o 
   2 -12   3      221.93      146.67      9.85 o 
   3 -12   3      231.88      276.96     26.40 o 
   4 -12   3        6.04       -1.62      4.52 o 
   5 -12   3      302.43      307.14     16.55 o 
   6 -12   3      454.95      438.79     14.39 o 
   7 -12   3      275.15      243.75     10.93 o 
   8 -12   3        5.12       15.55      5.47 o 
   9 -12   3       13.39        6.99      5.97 o 
  10 -12   3        0.16       -1.80      5.67 o 
  11 -12   3       42.78       47.17      7.87 o 
  12 -12   3        2.93        6.15      8.67 o 
  13 -12   3       27.97       20.60      8.67 o 
  14 -12   3        2.97       -0.11      7.73 o 
  15 -12   3        9.79        7.09      9.46 o 
 -13 -11   3        1.72       -6.24      7.09 o 
 -12 -11   3        0.43       -3.63      5.97 o 
 -11 -11   3       62.90       73.47      7.28 o 
 -10 -11   3        0.00       -5.25      5.25 o 
  -9 -11   3       20.56       12.65      6.70 o 
  -8 -11   3       14.85        6.53      5.37 o 
  -7 -11   3       33.66       35.95      7.88 o 
  -6 -11   3      189.18      154.08      7.87 o 
  -5 -11   3        6.69        4.12      4.65 o 
  -4 -11   3       15.97       22.77      4.65 o 
  -3 -11   3        0.05       11.13      4.06 o 
  -2 -11   3       19.82       26.49     11.03 o 
  -1 -11   3       22.99       19.11      4.06 o 
   0 -11   3       11.90       19.15      3.81 o 
   1 -11   3      341.58      361.50     11.35 o 
   2 -11   3       51.48       50.76     14.98 o 
   3 -11   3       19.20        7.59      4.06 o 
   4 -11   3      783.56      825.38     21.76 o 
   5 -11   3       15.11       20.06      5.25 o 
   6 -11   3      900.61      874.31     40.59 o 
   7 -11   3      551.27      494.53     15.90 o 
   8 -11   3       36.58       16.79     16.55 o 
   9 -11   3       32.99       25.17      7.49 o 
  10 -11   3        3.67        5.59      5.83 o 
  11 -11   3        0.01        1.45      6.41 o 
  12 -11   3       23.60       35.47      7.57 o 
  13 -11   3       42.03       40.68     16.95 o 
  14 -11   3        0.34       -6.01      7.14 o 
  15 -11   3       18.11       43.35     11.82 o 
 -14 -10   3        0.02       -0.35      6.79 o 
 -13 -10   3       25.85       20.80      7.28 o 
 -12 -10   3       46.90       54.59     13.40 o 
 -11 -10   3       11.63        0.14      7.09 o 
 -10 -10   3       10.08       -0.29      5.83 o 
  -9 -10   3       83.96       83.32     16.95 o 
  -8 -10   3      265.04      262.22     10.93 o 
  -7 -10   3       38.88       32.91      5.83 o 
  -6 -10   3      168.73      169.09      8.71 o 
  -5 -10   3      162.34      194.13      8.46 o 
  -4 -10   3      434.71      445.61     13.63 o 
  -3 -10   3       18.95       19.93      3.81 o 
  -2 -10   3      501.14      473.19     15.86 o 
  -1 -10   3      471.29      422.02     10.18 o 
   0 -10   3      862.49     1043.30     16.00 o 
   1 -10   3        3.51       21.80      2.73 o 
   2 -10   3        1.47       -2.45      2.45 o 
   3 -10   3      844.72      804.81     23.42 o 
   4 -10   3      495.94      458.63     11.26 o 
   5 -10   3      519.17      489.80     12.02 o 
   6 -10   3       85.28       50.45      4.75 o 
   7 -10   3      117.50      146.55     13.92 o 
   8 -10   3       38.22       27.49      4.99 o 
   9 -10   3        0.99        4.04      4.75 o 
  10 -10   3        3.81       -4.26      4.76 o 
  11 -10   3       21.84       17.87      5.39 o 
  12 -10   3       74.99       55.27      6.37 o 
  13 -10   3        0.34        2.77      6.82 o 
  14 -10   3        0.84       -0.20      7.49 o 
  15 -10   3       77.41       97.74     12.61 o 
  16 -10   3      169.16      163.94     15.76 o 
 -15  -9   3        2.57        6.78     10.64 o 
 -14  -9   3        0.68        4.17      7.14 o 
 -13  -9   3        2.80       -0.66      6.41 o 
 -12  -9   3       10.71       14.41      6.82 o 
 -11  -9   3        5.29       11.76     12.22 o 
 -10  -9   3      172.03      137.08      8.71 o 
  -9  -9   3      100.98      120.96      8.14 o 
  -8  -9   3     2059.58     2096.41     64.24 o 
  -7  -9   3      597.68      512.42     24.04 o 
  -6  -9   3      116.14       93.53      5.33 o 
  -5  -9   3      270.60      285.65      8.19 o 
  -4  -9   3      677.36      623.50     14.69 o 
  -3  -9   3      731.61      787.75     13.92 o 
  -2  -9   3        0.01       -1.71      2.41 o 
  -1  -9   3     1943.91     1775.70     29.55 o 
   0  -9   3     1645.94     1700.95     31.31 o 
   1  -9   3        7.90        3.24      2.24 o 
   2  -9   3      228.20      212.42      7.85 o 
   3  -9   3      551.25      536.63     14.45 o 
   4  -9   3      721.05      881.69     26.45 o 
   5  -9   3      170.71      167.84      6.45 o 
   6  -9   3      214.79      271.30      8.40 o 
   7  -9   3       22.08       22.60      5.51 o 
   8  -9   3       87.40       56.27      5.21 o 
   9  -9   3       80.87      102.99      6.47 o 
  10  -9   3       35.82       28.89      5.31 o 
  11  -9   3       12.55       -0.70      5.92 o 
  12  -9   3       31.69       21.53      5.78 o 
  13  -9   3       48.24       49.94      6.94 o 
  14  -9   3       42.37       25.40      7.39 o 
  15  -9   3       26.21       31.35      8.52 o 
  16  -9   3        3.19       -2.45      7.74 o 
 -15  -8   3       87.04       65.58      8.59 o 
 -14  -8   3        6.93        6.33      7.14 o 
 -13  -8   3        7.85        0.18      6.68 o 
 -12  -8   3       93.13       77.56      8.31 o 
 -11  -8   3       79.54       55.80      9.06 o 
 -10  -8   3       84.92      116.95      8.71 o 
  -9  -8   3      346.67      338.19     10.75 o 
  -8  -8   3     1237.29     1284.40     39.67 o 
  -7  -8   3       26.78       47.36      4.66 o 
  -6  -8   3      214.83      241.07      8.09 o 
  -5  -8   3      254.66      280.26      7.94 o 
  -4  -8   3       48.08       77.64      4.00 o 
  -3  -8   3     1571.47     1567.25     23.05 o 
  -2  -8   3       19.91       68.80      3.01 o 
  -1  -8   3       81.44       66.73      3.54 o 
   0  -8   3       27.53        2.85      2.18 o 
   1  -8   3     1690.09     1600.00     33.03 o 
   2  -8   3     1999.45     2090.80     33.31 o 
   3  -8   3      563.27      734.56     14.40 o 
   4  -8   3        9.27       42.06      3.50 o 
   5  -8   3       20.88       45.41      4.21 o 
   6  -8   3      163.07      189.92      7.17 o 
   7  -8   3       42.92       33.80      4.28 o 
   8  -8   3        0.16       -3.56      4.55 o 
   9  -8   3      293.20      262.43     22.28 o 
  10  -8   3      466.89      422.49     17.47 o 
  11  -8   3       55.46       28.56      8.03 o 
  12  -8   3      246.14      259.87     17.70 o 
  13  -8   3      158.52      156.99     10.44 o 
  14  -8   3        5.43       19.46      7.18 o 
  15  -8   3        0.71        5.52      7.18 o 
  16  -8   3        2.94       -6.83      8.28 o 
  17  -8   3       60.09       83.12      9.74 o 
 -16  -7   3        3.17       14.19      9.46 o 
 -15  -7   3        0.17        7.30      7.14 o 
 -14  -7   3        0.04       -2.43     12.61 o 
 -13  -7   3        9.21        1.84      7.88 o 
 -12  -7   3       28.73       27.39      7.49 o 
 -11  -7   3      181.85      209.58      9.01 o 
 -10  -7   3       10.61        0.88      4.81 o 
  -9  -7   3        6.93        7.85      4.51 o 
  -8  -7   3      621.83      609.49     14.47 o 
  -7  -7   3     1917.90     1880.31     35.80 o 
  -6  -7   3     2527.58     2860.20     52.56 o 
  -5  -7   3     1757.30     1626.83     30.94 o 
  -4  -7   3       28.20       31.75      2.65 o 
  -3  -7   3     1213.68     1034.63     17.00 o 
  -2  -7   3      153.74      155.44      4.29 o 
  -1  -7   3     3783.02     4444.58     61.60 o 
   0  -7   3      332.26      442.28      7.01 o 
   1  -7   3      655.45      838.59     11.94 o 
   2  -7   3      969.61      985.92     17.68 o 
   3  -7   3     2420.17     2174.50     35.11 o 
   4  -7   3      100.33      117.54      4.38 o 
   5  -7   3       76.95       25.50      2.94 o 
   6  -7   3     1116.95      970.82     17.25 o 
   7  -7   3        7.58       -0.16      3.71 o 
   8  -7   3        0.00       -3.44      3.44 o 
   9  -7   3        5.04        7.37      4.71 o 
  10  -7   3      221.77      240.05     11.04 o 
  11  -7   3      308.01      379.88     11.61 o 
  12  -7   3      316.57      290.81     10.50 o 
  13  -7   3      101.08      128.12      7.83 o 
  14  -7   3       57.30       75.59      9.06 o 
  15  -7   3        1.69       -4.73      7.88 o 
  16  -7   3        0.53       -7.51      7.51 o 
  17  -7   3        5.42       11.69      8.07 o 
 -16  -6   3       40.56       41.77     11.03 o 
 -15  -6   3        0.02       -6.57      7.14 o 
 -14  -6   3      613.09      697.10     22.32 o 
 -13  -6   3      497.69      460.43     13.97 o 
 -12  -6   3      470.34      474.63     13.82 o 
 -11  -6   3      116.21       90.32      6.45 o 
 -10  -6   3      344.94      310.99      9.93 o 
  -9  -6   3        2.86        3.04      4.04 o 
  -8  -6   3      230.00      211.48     13.81 o 
  -7  -6   3      357.52      354.30     14.77 o 
  -6  -6   3       31.15       56.16      3.51 o 
  -5  -6   3        4.30        3.17      2.60 o 
  -4  -6   3      362.36      395.56      8.13 o 
  -3  -6   3      493.25      666.90     13.86 o 
  -2  -6   3      147.25      212.86      4.29 o 
  -1  -6   3     2241.08     2232.17     29.15 o 
   0  -6   3     3635.57     4037.83     51.63 o 
   1  -6   3     1930.33     1696.67     22.48 o 
   2  -6   3     2689.16     3848.02     54.67 o 
   3  -6   3     3156.77     3439.80     54.34 o 
   4  -6   3     3031.82     2976.98     47.48 o 
   5  -6   3     2697.77     2843.99     45.70 o 
   6  -6   3        1.05       -2.64      2.64 o 
   7  -6   3     2013.57     2209.48     36.38 o 
   8  -6   3      150.17      265.49      8.68 o 
   9  -6   3       53.90       79.50      4.63 o 
  10  -6   3      468.14      408.72     16.50 o 
  11  -6   3      268.83      259.19     10.86 o 
  12  -6   3       21.77       -0.42      4.96 o 
  13  -6   3      175.91      181.16      9.99 o 
  14  -6   3       64.10       44.53      7.39 o 
  15  -6   3        3.85       -4.42      6.39 o 
  16  -6   3        1.48        0.67      7.18 o 
  17  -6   3        0.01       -7.39      7.39 o 
 -17  -5   3        4.95        6.31     10.25 o 
 -16  -5   3       34.11       20.49     10.25 o 
 -15  -5   3       52.28       33.14      6.70 o 
 -14  -5   3      106.77      119.89      8.20 o 
 -13  -5   3       39.28       56.25      6.55 o 
 -12  -5   3      104.57      100.09      6.88 o 
 -11  -5   3       64.06       75.18      6.25 o 
 -10  -5   3     1180.71     1052.95     22.36 o 
  -9  -5   3        7.48        3.93      3.81 o 
  -8  -5   3       72.56       90.17      8.06 o 
  -7  -5   3       37.25       36.03      3.33 o 
  -6  -5   3       17.22       11.39      2.84 o 
  -5  -5   3       30.61       46.14      3.08 o 
  -4  -5   3     3491.17     3484.59     55.22 o 
  -3  -5   3      930.80      769.74     12.15 o 
  -2  -5   3       63.62      162.70      4.02 o 
  -1  -5   3     7022.34     8050.89    112.65 o 
   0  -5   3      386.82      305.47      5.68 o 
   1  -5   3     1771.02     1644.58     31.65 o 
   2  -5   3        0.35       20.88      2.24 o 
   3  -5   3    13564.54    15624.45    273.83 o 
   4  -5   3     1091.43     1118.39     21.97 o 
   5  -5   3     3956.15     4138.78     65.33 o 
   6  -5   3      471.90      646.10     12.33 o 
   7  -5   3       68.15       70.06      3.80 o 
   8  -5   3     2101.70     2512.17     49.83 o 
   9  -5   3      469.19      397.95      9.40 o 
  10  -5   3        0.77        0.10      3.73 o 
  11  -5   3      825.04      919.89     18.13 o 
  12  -5   3       29.43       14.56      4.96 o 
  13  -5   3      281.29      253.74      9.95 o 
  14  -5   3        0.00       -1.97      6.69 o 
  15  -5   3        5.38       -6.69      6.69 o 
  16  -5   3      133.08      140.05     11.43 o 
  17  -5   3       45.06       22.37      8.07 o 
  18  -5   3       10.79        3.81      8.07 o 
 -17  -4   3        7.64        4.06      7.51 o 
 -16  -4   3      146.35      210.45     18.13 o 
 -15  -4   3        9.17       16.55     10.25 o 
 -14  -4   3        0.09       -5.66      7.51 o 
 -13  -4   3       35.95       69.29      8.63 o 
 -12  -4   3       10.00       13.40      6.69 o 
 -11  -4   3      371.97      340.39     13.90 o 
 -10  -4   3      108.29      104.69      7.74 o 
  -9  -4   3     1067.35     1112.35     27.17 o 
  -8  -4   3        8.96       14.45      3.58 o 
  -7  -4   3      569.62      530.15     10.59 o 
  -6  -4   3      361.44      304.85      7.25 o 
  -5  -4   3     3719.25     3606.34     57.16 o 
  -4  -4   3     1089.26      808.09     14.12 o 
  -3  -4   3     2717.63     2633.55     41.57 o 
  -2  -4   3     2345.71     2581.24     36.90 o 
  -1  -4   3     7303.23     6862.42     96.03 o 
   0  -4   3    11950.39    11488.99    160.61 o 
   1  -4   3     1658.82     1453.90     21.20 o 
   2  -4   3     1587.40     1622.58     26.18 o 
   3  -4   3      242.57      164.79      4.52 o 
   4  -4   3      680.60      488.32      9.32 o 
   5  -4   3      904.89      664.33     14.46 o 
   6  -4   3     6163.58     7574.99    117.97 o 
   7  -4   3      481.88      469.93      9.79 o 
   8  -4   3       14.34       23.53      3.40 o 
   9  -4   3      169.42      146.07      5.73 o 
  10  -4   3       26.32       48.76      4.12 o 
  11  -4   3        2.21        6.02      3.91 o 
  12  -4   3        9.95       -1.51      4.09 o 
  13  -4   3      255.08      187.98     14.98 o 
  14  -4   3       90.34      115.51      8.92 o 
  15  -4   3        3.79       30.35      7.25 o 
  16  -4   3       16.50       14.19      7.25 o 
  17  -4   3       12.91        6.33      7.74 o 
  18  -4   3       23.73       10.25     11.82 o 
 -17  -3   3       22.99        2.36     11.82 o 
 -16  -3   3        2.03       18.92     11.03 o 
 -15  -3   3       24.03       18.13     10.25 o 
 -14  -3   3        6.94       17.48      7.95 o 
 -13  -3   3      294.93      285.07     13.34 o 
 -12  -3   3     2522.67     2465.86     59.35 o 
 -11  -3   3     1470.34     1346.70     34.67 o 
 -10  -3   3       31.57       18.53      4.51 o 
  -9  -3   3       57.73      108.55      5.88 o 
  -8  -3   3      313.62      289.36      9.87 o 
  -7  -3   3      369.48      333.04      9.57 o 
  -6  -3   3      920.32     1027.07     21.00 o 
  -5  -3   3     2546.75     2374.60     49.18 o 
  -4  -3   3      129.07      176.26      4.60 o 
  -3  -3   3       15.28       49.23      3.07 o 
  -2  -3   3     3636.30     3507.89     56.54 o 
  -1  -3   3     3348.14     2962.12     46.49 o 
   0  -3   3     1708.31     1788.06     25.55 o 
   1  -3   3    41308.93    43361.37    668.69 o 
   2  -3   3       15.30       24.60      1.83 o 
   3  -3   3    13834.92    12875.44    198.33 o 
   4  -3   3       60.38      102.86      3.80 o 
   5  -3   3       45.25        5.26      2.39 o 
   6  -3   3      866.96      848.78     15.08 o 
   7  -3   3     1158.58     1228.49     21.18 o 
   8  -3   3      241.09      182.45      8.53 o 
   9  -3   3      204.71      240.50      9.25 o 
  10  -3   3      812.97      744.58     16.76 o 
  11  -3   3      570.48      502.77     11.46 o 
  12  -3   3      261.10      245.87      8.21 o 
  13  -3   3       85.93       93.45     10.67 o 
  14  -3   3     1226.22     1134.65     30.10 o 
  15  -3   3      143.47      137.18     20.49 o 
  16  -3   3       11.92       18.30      7.51 o 
  17  -3   3        3.34       -9.46      9.46 o 
  18  -3   3        8.60       -7.09     11.03 o 
 -18  -2   3       34.80       55.96     13.40 o 
 -17  -2   3        2.27        2.36     11.03 o 
 -16  -2   3        8.29       17.34     11.03 o 
 -15  -2   3       47.04       52.81     11.03 o 
 -14  -2   3       50.46       36.26     11.03 o 
 -13  -2   3        2.07        0.41      6.39 o 
 -12  -2   3      704.85      670.85     20.76 o 
 -11  -2   3      188.00      146.89      7.25 o 
 -10  -2   3      331.88      297.94      9.68 o 
  -9  -2   3       14.89       11.82      4.23 o 
  -8  -2   3     3473.62     3577.52     85.83 o 
  -7  -2   3      209.78      119.78      5.53 o 
  -6  -2   3     2425.68     2383.23     45.14 o 
  -5  -2   3      203.43      155.13      5.91 o 
  -4  -2   3       26.01       40.40      3.01 o 
  -3  -2   3     2813.97     2593.25     48.21 o 
  -2  -2   3     5686.76     6058.26     93.85 o 
  -1  -2   3    11014.81    11858.20    183.93 o 
   0  -2   3      833.35      787.67     11.59 o 
   1  -2   3      204.05      171.34      3.30 o 
   2  -2   3     5501.78     5597.67     87.19 o 
   3  -2   3    45255.13    41417.01    804.78 o 
   4  -2   3     7038.45     6588.26    120.24 o 
   5  -2   3     3364.76     3691.15     58.07 o 
   6  -2   3        6.08        0.79      2.45 o 
   7  -2   3      678.87     1237.38     24.02 o 
   8  -2   3     4626.20     4611.47     72.98 o 
   9  -2   3      196.76      183.22      8.65 o 
  10  -2   3       11.12        5.68      3.33 o 
  11  -2   3      285.49      325.64      8.88 o 
  12  -2   3      655.68      669.70     22.35 o 
  13  -2   3     5012.91     5036.13     92.31 o 
  14  -2   3       54.45       42.31      6.63 o 
  15  -2   3      129.85      107.19     12.61 o 
  16  -2   3       36.70       55.17     11.82 o 
  17  -2   3        0.60      -11.03     11.03 o 
  18  -2   3        4.15      -10.25     10.25 o 
 -18  -1   3        5.50        2.36     11.82 o 
 -17  -1   3        5.14       29.95     12.61 o 
 -16  -1   3        0.36       -7.09     10.25 o 
 -15  -1   3        7.91       -3.15      9.46 o 
 -14  -1   3      218.28      231.73     17.34 o 
 -13  -1   3      367.47      370.53     21.68 o 
 -12  -1   3     1910.00     2120.76     56.41 o 
 -11  -1   3        2.89        5.03      4.64 o 
 -10  -1   3      737.56      736.23     17.20 o 
  -9  -1   3      368.56      387.71     10.59 o 
  -8  -1   3      445.23      468.41     11.64 o 
  -7  -1   3      258.02      224.62      8.52 o 
  -6  -1   3        0.03        2.32      3.35 o 
  -5  -1   3     8057.47     7384.57    243.55 o 
  -4  -1   3       18.55       35.05      2.86 o 
  -3  -1   3    15876.75    17596.26    917.85 o 
  -2  -1   3    17216.44    20425.98    616.41 o 
  -1  -1   3     5109.80     3323.13     46.83 o 
   0  -1   3    19727.10    19812.51    278.29 o 
   1  -1   3      180.32      127.24      3.01 o 
   2  -1   3       73.94       34.10      1.88 o 
   3  -1   3    19128.68    19406.74    354.10 o 
   4  -1   3     5168.70     5284.57     82.19 o 
   5  -1   3     2428.50     2270.83     36.38 o 
   6  -1   3      169.11      173.64      5.23 o 
   7  -1   3       35.31       55.28      3.43 o 
   8  -1   3       21.43       28.80      3.20 o 
   9  -1   3      599.57      734.36     16.01 o 
  10  -1   3        0.93       -3.20      3.20 o 
  11  -1   3      103.55      133.75      5.87 o 
  12  -1   3      323.09      297.86     10.41 o 
  13  -1   3      117.29      176.18     13.40 o 
  14  -1   3       31.30       25.84      7.74 o 
  15  -1   3       51.60       42.56     11.03 o 
  16  -1   3        0.23        7.88     10.25 o 
  17  -1   3        0.17        0.00     11.03 o 
  18  -1   3        0.03       -9.46     10.25 o 
 -18   0   3        6.76       22.86     12.61 o 
 -17   0   3       18.12       23.65     11.82 o 
 -16   0   3        4.76        3.94     10.25 o 
 -15   0   3       20.73       19.70      9.46 o 
 -14   0   3       32.77       40.20      9.46 o 
 -13   0   3     1024.87      988.39     37.05 o 
 -12   0   3      228.10      185.93      9.03 o 
 -11   0   3      849.51     1002.76     25.97 o 
 -10   0   3      310.67      274.44      8.89 o 
  -9   0   3       22.64       42.53      4.38 o 
  -8   0   3        1.97       -2.96      2.96 o 
  -7   0   3     2139.15     2221.23     42.45 o 
  -6   0   3     2570.55     3003.25     47.76 o 
  -5   0   3     1623.84     1637.71     31.27 o 
  -4   0   3      409.59      642.32     11.19 o 
  -3   0   3     1574.24     2197.85     34.74 o 
  -2   0   3     2199.26     2121.05     27.07 o 
  -1   0   3    18588.08    19769.71    306.24 o 
   0   0   3     5096.41     5824.64     94.82 o 
   1   0   3     9233.95     8852.81    105.67 o 
   2   0   3      105.36       28.62      1.33 o 
   3   0   3     4803.19     3869.05     49.17 o 
   4   0   3     3060.85     3213.92     45.77 o 
   5   0   3      747.48      790.56     13.73 o 
   6   0   3       94.46      198.65      5.31 o 
   7   0   3      550.21      525.30     12.23 o 
   8   0   3     1463.06     1791.77     29.83 o 
   9   0   3       68.06       60.63      6.58 o 
  10   0   3        6.99        4.88      3.40 o 
  11   0   3        0.81        0.25     10.25 o 
  12   0   3      460.99      426.99     15.49 o 
  13   0   3      589.46      736.98     22.44 o 
  14   0   3        0.08        4.73      7.18 o 
  15   0   3      277.09      316.73     16.16 o 
  16   0   3        1.55       -4.73     11.03 o 
  17   0   3       20.21       10.25     11.82 o 
  18   0   3        1.93       -3.94     11.03 o 
 -18   1   3       10.86       26.80     11.82 o 
 -17   1   3        0.86       18.92     11.03 o 
 -16   1   3       95.60       81.18     12.61 o 
 -15   1   3       44.96       29.95     10.25 o 
 -14   1   3      656.09      792.13     32.32 o 
 -13   1   3      112.51       89.41      8.52 o 
 -12   1   3       16.49       10.63      5.42 o 
 -11   1   3      462.60      563.40     16.27 o 
 -10   1   3     1772.51     1643.33     28.24 o 
  -9   1   3        9.47       -0.79      3.01 o 
  -8   1   3      291.51      361.83      8.41 o 
  -7   1   3       56.98       51.80      3.75 o 
  -6   1   3      275.61      247.03      7.62 o 
  -5   1   3       14.23       14.24      4.10 o 
  -4   1   3     1998.63     3163.04     49.54 o 
  -3   1   3    28014.17    26039.66    392.97 o 
  -2   1   3     6451.60     4757.32     60.37 o 
  -1   1   3    19371.98    20886.80    385.61 o 
   0   1   3        2.80       -1.58      3.15 o 
   1   1   3     3589.03     3054.47     61.74 o 
   2   1   3    12743.75    15235.44    236.66 o 
   3   1   3    31912.17    34785.16    504.59 o 
   4   1   3      950.68      849.04     12.83 o 
   5   1   3       20.78        1.58      2.50 o 
   6   1   3      433.55      444.79     10.40 o 
   7   1   3      259.58      314.31      8.44 o 
   8   1   3      951.92     1053.33     21.91 o 
   9   1   3      580.82      602.97     14.33 o 
  10   1   3       83.11       94.34      7.49 o 
  11   1   3       25.88       19.59      7.09 o 
  12   1   3       17.58        3.57      5.83 o 
  13   1   3      351.26      365.19     15.02 o 
  14   1   3      465.66      556.38     33.10 o 
  15   1   3       36.31       23.57      8.14 o 
  16   1   3        0.84        2.36     11.03 o 
 -18   2   3       18.17        4.73     11.03 o 
 -17   2   3        0.39       -9.46     10.25 o 
 -16   2   3       63.41       53.60     11.82 o 
 -15   2   3       62.57       67.00     11.82 o 
 -14   2   3       30.36       27.68      9.46 o 
 -13   2   3        8.60        5.28      5.21 o 
 -12   2   3      273.93      293.39     12.77 o 
 -11   2   3       90.92       76.12      4.91 o 
 -10   2   3     1445.14     1548.38     30.54 o 
  -9   2   3        1.30       -3.12      3.12 o 
  -8   2   3       19.63       47.46      4.78 o 
  -7   2   3      384.81      416.22      8.81 o 
  -6   2   3      246.17      352.78     13.42 o 
  -5   2   3       25.04        6.00      1.98 o 
  -4   2   3     3202.32     3802.35     52.11 o 
  -3   2   3     2544.52     1703.85     22.09 o 
  -2   2   3     2929.62     3167.66     43.73 o 
  -1   2   3     4806.48     6123.70    149.92 o 
   0   2   3     2381.44     2690.10     93.79 o 
   2   2   3    13856.07    14997.26    273.84 o 
   3   2   3     2052.19     2141.91     29.82 o 
   4   2   3       35.90       63.62      2.62 o 
   5   2   3     3101.57     3255.04     46.24 o 
   6   2   3     3108.43     3411.83     48.76 o 
   7   2   3       22.22       43.33      3.71 o 
   8   2   3      157.13      161.59     10.03 o 
   9   2   3        0.22        0.79      4.46 o 
  10   2   3       16.21       53.78      6.39 o 
  11   2   3       11.97       49.27      7.49 o 
  12   2   3       27.07       81.18      7.95 o 
  13   2   3       11.71        7.82     11.03 o 
  14   2   3       13.37       13.29      8.67 o 
  15   2   3        0.46        4.73     11.82 o 
  16   2   3      116.05      167.10     18.13 o 
 -18   3   3       44.01       48.08     13.40 o 
 -17   3   3      146.24      167.88     15.76 o 
 -16   3   3        0.47       -9.46      9.46 o 
 -15   3   3      368.74      349.99     14.49 o 
 -14   3   3       74.52       76.03      9.20 o 
 -13   3   3      122.37      138.42     12.89 o 
 -12   3   3      103.17       93.26      6.60 o 
 -11   3   3        6.64       -4.34      4.34 o 
 -10   3   3      275.27      276.28      7.85 o 
  -9   3   3       93.53       92.52      4.68 o 
  -8   3   3      476.76      574.54     11.38 o 
  -7   3   3      728.65      925.57     19.16 o 
  -6   3   3      681.77      974.22     16.86 o 
  -5   3   3     2456.17     2221.02     29.02 o 
  -4   3   3     1162.68      996.46     13.49 o 
  -3   3   3     5628.08     5090.42     69.78 o 
  -2   3   3     7757.61     7494.49    136.13 o 
  -1   3   3    14336.70    15169.32    295.13 o 
   0   3   3     4321.75     5081.47    175.77 o 
   2   3   3     1720.37     2355.57     55.18 o 
   3   3   3      331.73      326.51      5.13 o 
   4   3   3     5145.37     5524.50     79.92 o 
   5   3   3      593.26      566.95      8.99 o 
   6   3   3     3070.53     3193.82     50.50 o 
   7   3   3      239.49      279.66      7.51 o 
   8   3   3       13.22        6.57      4.15 o 
   9   3   3      649.78      630.29     18.06 o 
  10   3   3      260.50      208.24     23.65 o 
  11   3   3      195.33      178.88      9.74 o 
  12   3   3      432.00      371.62     14.57 o 
  13   3   3      137.70      116.16      9.46 o 
  14   3   3       31.21       32.32     11.82 o 
  15   3   3       48.41       70.15     14.98 o 
  16   3   3        2.79        7.88     12.61 o 
 -18   4   3        6.54        0.00     10.25 o 
 -17   4   3       58.35       37.70      8.63 o 
 -16   4   3       58.86       49.23      8.07 o 
 -15   4   3        2.14        2.77      6.95 o 
 -14   4   3        1.11       -1.23      5.68 o 
 -13   4   3       35.21       52.40      6.06 o 
 -12   4   3      114.04       82.75      6.87 o 
 -11   4   3      325.70      294.88      9.88 o 
 -10   4   3       57.87       40.54      4.69 o 
  -9   4   3       35.98       36.79      4.28 o 
  -8   4   3       19.48       16.09      3.40 o 
  -7   4   3     2832.84     3260.79     52.16 o 
  -6   4   3      891.19      994.69     13.99 o 
  -5   4   3     1218.42     1293.71     18.93 o 
  -4   4   3     3532.41     3865.59     53.47 o 
  -3   4   3      324.33      555.24      8.86 o 
  -2   4   3     1876.33     2127.33     39.25 o 
  -1   4   3      473.77      384.13      8.48 o 
   0   4   3        5.21        8.38      2.16 o 
   1   4   3       14.31        9.72      1.67 o 
   2   4   3    41525.63    50203.20   1162.32 o 
   3   4   3     9119.14    10039.24    181.86 o 
   4   4   3      882.97      923.56     13.50 o 
   5   4   3     3294.29     3685.53     51.07 o 
   6   4   3     4725.02     5603.30     77.33 o 
   7   4   3      487.93      580.17      9.84 o 
   8   4   3       15.03       31.10      3.71 o 
   9   4   3       10.90       -5.25      5.25 o 
  10   4   3        1.54       -1.18      5.91 o 
  11   4   3      173.08      165.99      9.74 o 
  12   4   3       15.24       20.49     11.03 o 
  13   4   3       10.83       22.86     11.82 o 
  14   4   3       19.47       35.47     11.82 o 
  15   4   3        2.33        4.10     13.01 o 
  16   4   3       10.57        5.40      7.28 o 
  17   4   3        0.66       -0.38      9.06 o 
 -18   5   3       12.36       12.58      8.07 o 
 -17   5   3        5.78       -0.15     14.58 o 
 -16   5   3        0.32       -7.18      7.18 o 
 -15   5   3        9.03       -0.34      5.82 o 
 -14   5   3        3.93       -0.71      5.36 o 
 -13   5   3        0.01       -4.44      4.96 o 
 -12   5   3       45.21       47.83     11.46 o 
 -11   5   3       94.47       81.94      6.09 o 
 -10   5   3        0.48       -0.48      4.14 o 
  -9   5   3       74.41       45.11      5.90 o 
  -8   5   3      126.81      171.12     11.54 o 
  -7   5   3        5.23        2.59      2.64 o 
  -6   5   3      582.33      703.27     13.38 o 
  -5   5   3     2846.67     3137.61     43.92 o 
  -4   5   3        9.01        7.31      1.68 o 
  -3   5   3       50.09      127.76      2.66 o 
  -2   5   3      413.39      553.66     10.07 o 
  -1   5   3     5136.64     5143.62     99.27 o 
   0   5   3     4597.54     5213.49    121.22 o 
   1   5   3     2201.28     2000.76     47.09 o 
   2   5   3     1259.40     1170.09     28.42 o 
   3   5   3      645.56      825.85     16.58 o 
   4   5   3      228.55      280.29      7.25 o 
   5   5   3      951.44     1106.63     16.17 o 
   6   5   3     3615.38     3582.30     50.00 o 
   7   5   3     4590.85     4576.43     77.62 o 
   8   5   3        7.24       15.23      6.44 o 
   9   5   3      270.49      303.98     12.01 o 
  10   5   3       45.88       27.62      6.70 o 
  11   5   3     1374.58     1432.06     35.91 o 
  12   5   3       22.97       15.15      7.49 o 
  13   5   3      151.02      146.36      8.88 o 
  14   5   3       67.89       37.56      6.99 o 
  15   5   3        5.05       -0.85      6.99 o 
  16   5   3        2.47        0.32      7.14 o 
 -17   6   3        1.60        3.24      7.74 o 
 -16   6   3       60.60       48.93     12.22 o 
 -15   6   3        1.31       -5.53      5.53 o 
 -14   6   3       12.89        4.41      9.77 o 
 -13   6   3        5.47        3.69      5.21 o 
 -12   6   3       65.49       69.81      7.33 o 
 -11   6   3      195.98      199.40      9.29 o 
 -10   6   3        8.20        2.28      4.37 o 
  -9   6   3        6.59       -3.71      3.71 o 
  -8   6   3        0.57        0.16      4.05 o 
  -7   6   3      104.25      121.60      4.68 o 
  -6   6   3      137.59      175.19      6.44 o 
  -5   6   3     1576.27     1715.53     24.55 o 
  -4   6   3       84.34       51.05      2.17 o 
  -3   6   3     1264.34     1458.67     26.39 o 
  -2   6   3      371.18      537.81     11.66 o 
  -1   6   3      133.30      159.72      4.90 o 
   0   6   3     2843.34     3281.65     76.91 o 
   1   6   3     1281.49     1377.94     32.88 o 
   2   6   3      250.71      273.97      8.36 o 
   3   6   3     4087.55     5222.18    122.06 o 
   4   6   3       16.85        4.83      2.55 o 
   5   6   3      470.77      473.89     16.86 o 
   6   6   3       52.77       43.98      2.29 o 
   7   6   3       61.87       88.44      3.66 o 
   8   6   3      929.33      785.24     30.35 o 
   9   6   3       44.34       76.61      8.28 o 
  10   6   3      137.78      108.64      7.14 o 
  11   6   3      123.66      138.50      9.06 o 
  12   6   3      102.51       57.96     11.43 o 
  13   6   3       48.91       75.86      7.57 o 
  14   6   3        0.08       -4.73      6.56 o 
  15   6   3      128.60      137.73     10.03 o 
  16   6   3        4.38        1.27      7.28 o 
 -17   7   3        0.64       -8.67     10.25 o 
 -16   7   3        0.03       -9.46      9.46 o 
 -15   7   3       37.48       26.69      7.57 o 
 -14   7   3       26.73       35.36      7.73 o 
 -13   7   3        0.87        5.02     13.01 o 
 -12   7   3       29.45        8.40      6.25 o 
 -11   7   3      297.57      294.35     12.35 o 
 -10   7   3        0.10        2.93      4.28 o 
  -9   7   3      524.13      455.22     14.04 o 
  -8   7   3      161.77      152.72      6.33 o 
  -7   7   3       19.66       16.69      3.53 o 
  -6   7   3        4.59       20.77      2.45 o 
  -5   7   3      101.40      110.85      3.65 o 
  -4   7   3     1422.65     1695.70     23.10 o 
  -3   7   3      128.08      100.55      3.83 o 
  -2   7   3       61.44       74.68      3.77 o 
  -1   7   3      244.88      256.22      8.36 o 
   0   7   3       11.13        8.42      4.34 o 
   1   7   3      559.83      433.08     12.61 o 
   2   7   3      331.82      335.92     10.03 o 
   3   7   3      572.00      626.66     22.86 o 
   4   7   3     2687.91     3026.20     56.52 o 
   5   7   3      464.47      476.31     19.08 o 
   6   7   3     1849.42     1727.72     61.48 o 
   7   7   3      658.50      602.39     12.28 o 
   8   7   3        0.03       -3.45      3.45 o 
   9   7   3      392.15      413.46     16.95 o 
  10   7   3       53.76       59.92      6.31 o 
  11   7   3       74.30       54.39      5.97 o 
  12   7   3        0.91        4.80      5.37 o 
  13   7   3       48.62       48.30      6.79 o 
  14   7   3      218.08      211.71     11.08 o 
  15   7   3        1.74       -2.36      7.88 o 
  16   7   3        3.83       12.56      7.50 o 
 -17   8   3       20.60        6.31     10.25 o 
 -16   8   3       47.94       22.07     10.25 o 
 -15   8   3        7.73       -6.82      6.82 o 
 -14   8   3       56.49       71.98      8.46 o 
 -13   8   3       24.60       11.89     11.43 o 
 -12   8   3      234.92      238.93     13.40 o 
 -11   8   3        3.67       -6.08      6.70 o 
 -10   8   3        1.13       -1.18      4.65 o 
  -9   8   3        1.80        4.03      4.92 o 
  -8   8   3      194.15      204.89      8.88 o 
  -7   8   3       18.64       14.19      3.44 o 
  -6   8   3        2.76        0.00      2.31 o 
  -5   8   3      279.13      273.24      4.85 o 
  -4   8   3      914.50     1095.03     19.32 o 
  -3   8   3       18.78       10.13      2.64 o 
  -2   8   3       79.25      123.81      8.16 o 
  -1   8   3       75.76       93.16      4.23 o 
   0   8   3     1128.80     1156.49     28.42 o 
   1   8   3      308.27      311.05      9.47 o 
   2   8   3        9.52       12.67      3.59 o 
   3   8   3       91.85      111.73      6.39 o 
   4   8   3       71.48       57.64      9.06 o 
   5   8   3     1745.11     1833.39    112.71 o 
   6   8   3       10.63        6.31      7.09 o 
   7   8   3     1191.11     1101.89     41.77 o 
   8   8   3       77.17       56.75      9.46 o 
   9   8   3       16.16       14.84      5.12 o 
  10   8   3        6.75       14.49      9.85 o 
  11   8   3       14.84        9.38      4.86 o 
  12   8   3        8.04       12.09      4.93 o 
  13   8   3        5.05        4.01      5.47 o 
  14   8   3        3.16       14.78      6.08 o 
  15   8   3        0.91       -2.02     11.43 o 
 -16   9   3       19.68       18.92     12.61 o 
 -15   9   3       50.64       47.80     10.64 o 
 -14   9   3       22.84       21.43      9.85 o 
 -13   9   3        7.58        1.17      6.25 o 
 -12   9   3       17.88       37.48      6.82 o 
 -11   9   3        0.89        4.17      5.67 o 
 -10   9   3       29.74       22.24      5.83 o 
  -9   9   3      931.78      948.09     24.99 o 
  -8   9   3      117.12       87.24     13.01 o 
  -7   9   3       73.66       61.68      4.77 o 
  -6   9   3        7.30       16.76      2.35 o 
  -5   9   3      115.29      109.97      6.69 o 
  -4   9   3     1882.54     1937.49     39.27 o 
  -3   9   3      127.34      118.65      7.09 o 
  -2   9   3      617.24      545.01     15.61 o 
  -1   9   3      630.56      607.67     16.71 o 
   0   9   3       18.04       11.43      3.90 o 
   1   9   3      627.77      826.33     21.74 o 
   2   9   3      419.51      452.15     13.38 o 
   3   9   3      112.07      116.12      6.39 o 
   4   9   3       47.86       52.02      7.88 o 
   5   9   3       38.65       54.39      8.67 o 
   6   9   3      317.93      282.96     16.55 o 
   7   9   3       29.04       27.59      8.67 o 
   8   9   3      118.63      148.97     12.61 o 
   9   9   3        3.89       -7.88      8.67 o 
  10   9   3      117.47      103.25     12.61 o 
  11   9   3       53.22       22.86     11.03 o 
  12   9   3       48.73       63.84     13.40 o 
  13   9   3      138.76      140.27      7.12 o 
  14   9   3      320.18      429.56     28.37 o 
 -16  10   3       21.97        7.09     13.40 o 
 -15  10   3       29.56       25.12      8.00 o 
 -14  10   3       48.15       37.44     13.40 o 
 -13  10   3       69.64       74.12      7.73 o 
 -12  10   3       39.26       43.65      6.68 o 
 -11  10   3       58.53       48.97      6.68 o 
 -10  10   3      109.39       85.32      6.56 o 
  -9  10   3     1008.98     1079.49     27.65 o 
  -8  10   3      270.49      327.43     11.08 o 
  -7  10   3      990.23     1021.25     24.81 o 
  -6  10   3      208.46      223.02      9.65 o 
  -5  10   3      180.91      189.33      8.87 o 
  -4  10   3       11.50       -4.73      6.31 o 
  -3  10   3     2073.73     1871.17     65.42 o 
  -2  10   3       63.22       83.42      6.31 o 
  -1  10   3      167.56      162.92      9.46 o 
   0  10   3      564.78      549.43     29.95 o 
   1  10   3      757.31      724.25     27.98 o 
   2  10   3        6.48        5.52      4.46 o 
   3  10   3       94.59       77.24      8.67 o 
   4  10   3      396.23      450.85     20.49 o 
   5  10   3      906.09      866.22     34.68 o 
   6  10   3        3.13       -2.36      7.09 o 
   7  10   3        0.02        8.67      7.88 o 
   8  10   3       16.41       10.25      8.67 o 
   9  10   3        1.71       -4.73      8.67 o 
  10  10   3        0.75       -9.46      9.46 o 
  11  10   3       84.85       71.73     13.40 o 
  12  10   3      241.08      310.55     22.86 o 
  13  10   3       68.57       91.43     14.98 o 
  14  10   3       45.65       37.83     14.19 o 
 -15  11   3       11.53       12.04     13.79 o 
 -14  11   3        0.00       -6.68      6.68 o 
 -13  11   3       22.49       28.32     14.19 o 
 -12  11   3       21.79       24.69      6.18 o 
 -11  11   3       28.56       29.95      6.08 o 
 -10  11   3       32.22       39.13      5.97 o 
  -9  11   3      699.71      642.91     19.70 o 
  -8  11   3        1.15        1.02      3.64 o 
  -7  11   3     1260.68     1180.71     45.72 o 
  -6  11   3       46.86       55.96      9.46 o 
  -5  11   3       11.70       14.98      7.09 o 
  -4  11   3        4.63       -1.58      6.31 o 
  -3  11   3      126.50      144.24     11.82 o 
  -2  11   3        0.62       -6.31      6.31 o 
  -1  11   3      484.19      455.57     20.49 o 
   0  11   3        1.42        2.36      6.31 o 
   1  11   3       22.86       29.16      7.09 o 
   2  11   3       65.14       70.94      8.67 o 
   3  11   3      270.10      271.14     15.76 o 
   4  11   3      175.21      204.93     14.19 o 
   5  11   3       33.99       32.32      8.67 o 
   6  11   3      100.65       95.37     11.03 o 
   7  11   3      121.63      160.79     13.40 o 
   8  11   3        0.03        1.58      9.46 o 
   9  11   3       45.83       62.27     11.82 o 
  10  11   3        3.35        0.00     10.25 o 
  11  11   3        2.89       -7.09     11.03 o 
  12  11   3        1.87       -9.46     11.03 o 
  13  11   3       10.36       -2.36     12.61 o 
 -14  12   3       10.47        3.85      6.79 o 
 -13  12   3       68.78       78.75      7.50 o 
 -12  12   3       21.74       27.04      6.18 o 
 -11  12   3        7.70       10.14      5.00 o 
 -10  12   3       98.83       80.36     13.79 o 
  -9  12   3       14.06       -3.94     10.25 o 
  -8  12   3      149.00      157.64     14.98 o 
  -7  12   3        0.82       -8.67      8.67 o 
  -6  12   3        0.97       -7.88      7.88 o 
  -5  12   3      398.69      387.00     20.49 o 
  -4  12   3       37.65       33.10      7.88 o 
  -3  12   3      822.24      769.28     31.53 o 
  -2  12   3      455.17      403.55     19.70 o 
  -1  12   3       62.55       54.39      8.67 o 
   0  12   3      311.42      263.91     11.15 o 
   1  12   3       12.56        4.73      7.88 o 
   2  12   3       40.78       33.10      7.88 o 
   3  12   3      121.73      148.18     11.82 o 
   4  12   3        0.76       -3.94      7.88 o 
   5  12   3       36.23       18.92      8.67 o 
   6  12   3       23.81       37.05      9.46 o 
   7  12   3        0.09        8.67      8.67 o 
   8  12   3        0.14        3.94      9.46 o 
   9  12   3       42.80       13.40     10.25 o 
  10  12   3       14.36        6.31     11.03 o 
  11  12   3       18.01       -3.94     11.82 o 
  12  12   3       51.50       73.30     14.98 o 
 -13  13   3        0.29       -5.00      5.00 o 
 -12  13   3       24.57       10.25     12.61 o 
 -11  13   3        3.67       -3.15     11.03 o 
 -10  13   3       27.04       26.80     11.82 o 
  -9  13   3        1.98       -7.88     10.25 o 
  -8  13   3       98.37      134.78     14.19 o 
  -7  13   3       18.39        6.31      9.46 o 
  -6  13   3      502.76      528.88     26.01 o 
  -5  13   3       67.68       58.33     10.25 o 
  -4  13   3      237.83      208.08     15.76 o 
  -3  13   3      334.17      301.88     17.34 o 
  -2  13   3     1735.72     1616.58     59.11 o 
  -1  13   3      484.65      449.27     22.07 o 
   0  13   3       76.93       63.84     10.25 o 
   1  13   3        2.39       -2.36      7.88 o 
   2  13   3       80.63       75.67     10.25 o 
   3  13   3       68.75       64.63     10.25 o 
   4  13   3       39.60       37.05      9.46 o 
   5  13   3       11.14       11.82      8.67 o 
   6  13   3        2.57        4.73      8.67 o 
   7  13   3        3.55       -6.31      9.46 o 
   8  13   3        3.30       -9.46      9.46 o 
   9  13   3       25.73       23.65     11.03 o 
  10  13   3       11.44       15.76     11.82 o 
  11  13   3        0.51       12.61     12.61 o 
 -12  14   3       22.32       16.55     12.61 o 
 -11  14   3       11.38        6.31     11.82 o 
 -10  14   3        0.52        0.00     11.03 o 
  -9  14   3        0.90       -2.36     10.25 o 
  -8  14   3       49.69       55.17     11.82 o 
  -7  14   3       49.53       59.11     11.82 o 
  -6  14   3        0.07        0.79      8.67 o 
  -5  14   3        6.33        7.09      8.67 o 
  -4  14   3      162.15      234.09     17.34 o 
  -3  14   3       12.60       20.49      8.67 o 
  -2  14   3       69.87       30.74      9.46 o 
  -1  14   3      177.73      193.11     14.98 o 
   0  14   3      282.70      231.73     16.55 o 
   1  14   3       52.36       56.79      7.25 o 
   2  14   3       32.67       29.95      9.46 o 
   3  14   3        0.44        1.58      7.88 o 
   4  14   3       16.80       37.83     10.25 o 
   5  14   3       10.62       17.34      9.46 o 
   6  14   3       73.66       73.30     12.61 o 
   7  14   3        8.57       -4.73      9.46 o 
   8  14   3        2.14        7.88     11.03 o 
   9  14   3        1.62       -7.88     11.03 o 
 -11  15   3       22.38       42.56     14.19 o 
 -10  15   3        3.22      -11.03     11.03 o 
  -9  15   3       40.89       44.93     12.61 o 
  -8  15   3       46.06       36.26     11.82 o 
  -7  15   3       10.09        5.52     10.25 o 
  -6  15   3        0.04        8.67     10.25 o 
  -5  15   3       12.96       26.80     10.25 o 
  -4  15   3       35.48       37.83     10.25 o 
  -3  15   3       82.36       91.43     11.82 o 
  -2  15   3       23.89       17.34      8.67 o 
  -1  15   3       16.29        7.88      9.46 o 
   0  15   3       42.29       41.77     10.25 o 
   1  15   3        2.34       -7.09      8.67 o 
   2  15   3       43.71       37.64      7.25 o 
   3  15   3       76.14       99.31     12.61 o 
   4  15   3        5.30       13.40     10.25 o 
   5  15   3       47.34       57.54     11.82 o 
   6  15   3        5.44       -3.94     10.25 o 
   7  15   3        4.56       24.43     11.03 o 
   8  15   3        0.05      -11.03     11.03 o 
  -9  16   3        4.47       13.40     11.82 o 
  -8  16   3       57.37       63.06     13.40 o 
  -7  16   3        0.80       -9.46      9.46 o 
  -6  16   3        1.36        4.73     10.25 o 
  -5  16   3        9.46       18.92     11.03 o 
  -4  16   3       45.05       59.90     11.82 o 
  -3  16   3        0.19        0.79      8.67 o 
  -2  16   3        0.93       -8.67      8.67 o 
  -1  16   3       21.55       45.72     11.03 o 
   0  16   3        2.30       -8.67      8.67 o 
   1  16   3        1.69       10.25      9.46 o 
   2  16   3        0.02       -4.73      6.69 o 
   3  16   3       19.54       26.01     11.03 o 
   4  16   3       10.45       -4.73      9.46 o 
   5  16   3        0.46       -1.58     10.25 o 
   6  16   3       12.68       16.55     11.82 o 
  -6  17   3        0.05        8.67     11.82 o 
  -5  17   3        0.13      -10.25     10.25 o 
  -4  17   3        0.52       -9.46      9.46 o 
  -3  17   3       20.44        3.15     10.25 o 
  -2  17   3       11.62        6.31     10.25 o 
  -1  17   3        0.37       -9.46      9.46 o 
   0  17   3        0.81       13.40     10.25 o 
   1  17   3       39.80       29.95     11.03 o 
   2  17   3        2.22        7.09     10.25 o 
   3  17   3       54.50       56.85      8.92 o 
  -2 -18   4        8.53       24.43     13.40 o 
  -1 -18   4        0.00        6.31     11.82 o 
   0 -18   4        6.83       17.34     12.61 o 
   1 -18   4        6.16       -3.94     11.82 o 
   2 -18   4       52.58       54.39     14.19 o 
   3 -18   4       25.21        4.73     12.61 o 
   4 -18   4       44.44       84.34     15.76 o 
   5 -18   4        7.04       -6.31     11.82 o 
   6 -18   4       72.92       97.74     16.55 o 
  -5 -17   4       22.60       18.92     12.61 o 
  -4 -17   4       10.53        2.08      8.67 o 
  -3 -17   4        5.23       -9.46     11.43 o 
  -2 -17   4        0.00      -11.03     11.03 o 
  -1 -17   4        9.48       18.13     11.82 o 
   0 -17   4       18.34        4.73     11.82 o 
   1 -17   4       38.12       36.26     11.82 o 
   2 -17   4       51.52       50.44     13.40 o 
   3 -17   4       48.01       15.76     11.82 o 
   4 -17   4        0.18      -11.03     11.03 o 
   5 -17   4        1.58       11.03     12.61 o 
   6 -17   4        4.19        3.15     11.82 o 
   7 -17   4       35.25       37.83     13.40 o 
   8 -17   4       10.76       26.80     13.40 o 
  -7 -16   4        4.40       17.34     12.61 o 
  -6 -16   4        7.26        3.94     11.82 o 
  -5 -16   4        0.19       15.76     11.82 o 
  -4 -16   4        0.01       -6.31     11.03 o 
  -3 -16   4        0.15        0.00      7.88 o 
  -2 -16   4        2.63      -10.25     10.25 o 
  -1 -16   4        8.56        7.09     10.25 o 
   0 -16   4        0.36       -9.46      9.46 o 
   1 -16   4        1.06        4.73     11.03 o 
   2 -16   4       36.41       29.95     11.82 o 
   3 -16   4      150.13      156.85     15.76 o 
   4 -16   4      335.90      290.05     21.28 o 
   5 -16   4      283.54      288.48     22.07 o 
   6 -16   4       87.93      104.51     11.82 o 
   7 -16   4        1.04       -3.94      7.09 o 
   8 -16   4        9.74       13.66      6.70 o 
   9 -16   4        0.45       -7.49      7.49 o 
  10 -16   4       90.89      112.35      8.82 o 
  -9 -15   4        6.26       -7.09     12.61 o 
  -8 -15   4       63.57       85.91     14.98 o 
  -7 -15   4       76.26      103.25     15.76 o 
  -6 -15   4        0.27       -4.73     11.03 o 
  -5 -15   4        0.30        4.73     11.03 o 
  -4 -15   4        2.44       -6.31     10.25 o 
  -3 -15   4        1.80        3.94     10.25 o 
  -2 -15   4       84.13       85.24      9.47 o 
  -1 -15   4        8.38        2.36     10.25 o 
   0 -15   4        9.36        2.36      9.46 o 
   1 -15   4      152.65      192.32     16.55 o 
   2 -15   4        1.30       -5.52      9.46 o 
   3 -15   4      148.20      152.84      7.60 o 
   4 -15   4       10.38        1.46      4.86 o 
   5 -15   4      146.00      132.77      8.11 o 
   6 -15   4      139.07      189.33      9.31 o 
   7 -15   4       76.52       63.10      8.67 o 
   8 -15   4       39.89       43.49     14.19 o 
   9 -15   4       23.72       42.56      7.28 o 
  10 -15   4       23.34       28.25     11.82 o 
  11 -15   4       45.84       54.70      8.00 o 
  12 -15   4       98.45      129.69     10.49 o 
 -10 -14   4        0.44       11.03     13.40 o 
  -9 -14   4       47.65       52.26      5.10 o 
  -8 -14   4        9.69        0.55      4.35 o 
  -7 -14   4        5.57        0.96      3.68 o 
  -6 -14   4       16.77       10.88      6.31 o 
  -5 -14   4       78.10       54.12      5.12 o 
  -4 -14   4      173.45      150.71      6.97 o 
  -3 -14   4        0.06        2.27      5.52 o 
  -2 -14   4        8.74        7.27      3.40 o 
  -1 -14   4       21.13       23.17     10.11 o 
   0 -14   4        0.25        9.98      4.23 o 
   1 -14   4        2.39        5.52      4.23 o 
   2 -14   4        0.05       -3.68      4.23 o 
   3 -14   4      105.16      131.15      7.40 o 
   4 -14   4        2.83        5.99      4.86 o 
   5 -14   4        0.00        7.36      4.93 o 
   6 -14   4       11.56       28.49      7.88 o 
   7 -14   4       43.46       55.55      6.79 o 
   8 -14   4        0.06       -5.83      5.83 o 
   9 -14   4        0.06        1.31     14.98 o 
  10 -14   4        6.14        4.43      6.68 o 
  11 -14   4        0.44       -6.41      6.41 o 
  12 -14   4       46.60       54.38      8.67 o 
  13 -14   4       87.53      107.18     10.20 o 
 -12 -13   4        0.17        0.79      5.64 o 
 -11 -13   4        0.61       -1.84      7.49 o 
 -10 -13   4        3.05        8.41      5.64 o 
  -9 -13   4        7.62        8.67     13.01 o 
  -8 -13   4        3.31       -2.89      4.93 o 
  -7 -13   4        5.97       11.82      8.28 o 
  -6 -13   4       27.21       33.72      5.47 o 
  -5 -13   4       40.81       38.59      9.85 o 
  -4 -13   4       43.80       17.40      4.86 o 
  -3 -13   4      470.92      344.57     11.80 o 
  -2 -13   4       46.93       74.02      5.56 o 
  -1 -13   4      687.03      638.75     15.07 o 
   0 -13   4        1.66        7.23      4.15 o 
   1 -13   4       59.53       62.13      5.47 o 
   2 -13   4       80.35       75.01     18.52 o 
   3 -13   4       29.20       39.18      7.88 o 
   4 -13   4      270.63      244.56     10.03 o 
   5 -13   4      130.68      133.02     12.22 o 
   6 -13   4      231.05      253.53     10.93 o 
   7 -13   4        1.49        1.65      5.83 o 
   8 -13   4       49.25       49.38      7.14 o 
   9 -13   4        0.48        7.49      5.83 o 
  10 -13   4       22.81       21.06     11.43 o 
  11 -13   4        3.96        5.25      7.88 o 
  12 -13   4        2.46        4.61      6.99 o 
  13 -13   4        6.61       13.29      7.73 o 
  14 -13   4        0.64        9.46     10.25 o 
 -13 -12   4        3.40        3.24     13.79 o 
 -12 -12   4       71.40       91.22     20.49 o 
 -11 -12   4       24.31       24.52     11.82 o 
 -10 -12   4        0.15       -1.58      5.47 o 
  -9 -12   4      121.98      103.24      8.00 o 
  -8 -12   4       11.54        6.81      5.47 o 
  -7 -12   4        8.58        5.20      5.25 o 
  -6 -12   4        1.91        7.65      4.86 o 
  -5 -12   4       19.68       21.92      5.37 o 
  -4 -12   4      108.45      129.14      7.28 o 
  -3 -12   4       60.34       48.27      5.37 o 
  -2 -12   4      423.59      397.30     12.67 o 
  -1 -12   4       39.24       71.05      7.40 o 
   0 -12   4      107.35      110.92      9.06 o 
   1 -12   4       22.18       14.98      4.65 o 
   2 -12   4        7.34       -1.30      4.52 o 
   3 -12   4       80.05       67.58      5.83 o 
   4 -12   4      111.44      123.06      7.14 o 
   5 -12   4      336.43      370.24     13.07 o 
   6 -12   4       13.48        5.04      5.25 o 
   7 -12   4      263.11      204.42     10.03 o 
   8 -12   4      218.19      213.24     10.64 o 
   9 -12   4       48.54       59.60      7.14 o 
  10 -12   4        2.90       13.08      6.56 o 
  11 -12   4      106.28      109.49      9.62 o 
  12 -12   4       85.58      115.21      9.85 o 
  13 -12   4      132.72      153.37     15.37 o 
  14 -12   4        1.37       15.76     10.25 o 
  15 -12   4        7.54       19.70     10.25 o 
 -13 -11   4        0.42        5.17      6.79 o 
 -12 -11   4       11.78       18.13      6.68 o 
 -11 -11   4       11.07       16.61      6.68 o 
 -10 -11   4        5.88       11.34      5.97 o 
  -9 -11   4       45.40       64.21      7.14 o 
  -8 -11   4       24.44       31.50      5.83 o 
  -7 -11   4       26.71       25.79      6.31 o 
  -6 -11   4      113.20      109.93      7.49 o 
  -5 -11   4        5.39        4.29      5.52 o 
  -4 -11   4      466.25      509.01     15.34 o 
  -3 -11   4      252.76      240.98      9.62 o 
  -2 -11   4       19.72       20.67      8.67 o 
  -1 -11   4      366.94      306.86     11.82 o 
   0 -11   4      614.31      643.04     12.68 o 
   1 -11   4       75.28       75.38      8.11 o 
   2 -11   4      202.08      206.03     10.33 o 
   3 -11   4       75.17       53.83      4.75 o 
   4 -11   4     1413.69     1215.31     24.40 o 
   5 -11   4      216.68      249.39      8.56 o 
   6 -11   4     3085.34     3243.51     60.06 o 
   7 -11   4     1203.86     1088.80     23.10 o 
   8 -11   4       91.47       56.70      5.44 o 
   9 -11   4       19.37       34.23      6.41 o 
  10 -11   4        1.14        0.11      5.83 o 
  11 -11   4       77.27       62.07     14.19 o 
  12 -11   4      124.47      121.78      9.65 o 
  13 -11   4       33.79       29.13      7.57 o 
  14 -11   4        3.37       -5.52      9.46 o 
  15 -11   4        6.31       11.03     10.25 o 
 -14 -10   4        4.95        2.76     16.55 o 
 -13 -10   4        8.35        3.85      6.79 o 
 -12 -10   4       10.76       14.33      7.14 o 
 -11 -10   4       10.92        4.34      6.41 o 
 -10 -10   4       11.94       16.21      6.25 o 
  -9 -10   4       29.95       42.56      6.99 o 
  -8 -10   4       24.54       30.14      6.41 o 
  -7 -10   4      208.08      199.31      9.85 o 
  -6 -10   4      435.18      368.57     12.49 o 
  -5 -10   4       41.66       48.59      5.67 o 
  -4 -10   4      195.60      236.10     12.90 o 
  -3 -10   4       81.76       89.33      5.07 o 
  -2 -10   4      269.17      343.73      9.26 o 
  -1 -10   4        3.05       -3.24      3.24 o 
   0 -10   4     1645.52     1391.71     23.88 o 
   1 -10   4       18.02       13.29      3.58 o 
   2 -10   4       89.58       68.69      4.61 o 
   3 -10   4       97.31       76.23      4.75 o 
   4 -10   4       78.87       61.33      4.75 o 
   5 -10   4      156.51      186.62      7.95 o 
   6 -10   4      115.42      116.37      6.94 o 
   7 -10   4      964.85      958.79     20.46 o 
   8 -10   4       44.66       52.03      6.32 o 
   9 -10   4      292.09      245.96      9.26 o 
  10 -10   4       35.98       39.65      6.19 o 
  11 -10   4       14.90       -0.45      5.31 o 
  12 -10   4       77.88       96.41      7.17 o 
  13 -10   4       15.14       14.58      5.88 o 
  14 -10   4        1.66       -4.35      6.95 o 
  15 -10   4       90.20       86.08      9.85 o 
  16 -10   4        3.53       12.09     15.76 o 
 -15  -9   4        1.82       -8.49      9.46 o 
 -14  -9   4       18.95        7.42      7.73 o 
 -13  -9   4       18.67       22.29      7.57 o 
 -12  -9   4       66.90       62.81     12.61 o 
 -11  -9   4      221.41      242.18     12.09 o 
 -10  -9   4       18.23       10.71      5.83 o 
  -9  -9   4       83.08       86.70      7.39 o 
  -8  -9   4        7.22        6.42      5.67 o 
  -7  -9   4        3.78        5.51      4.14 o 
  -6  -9   4        0.11       -0.13      3.67 o 
  -5  -9   4      176.00      156.31      6.60 o 
  -4  -9   4      758.03      805.36     17.03 o 
  -3  -9   4       44.65       37.51      3.81 o 
  -2  -9   4      362.97      395.15      8.68 o 
  -1  -9   4        6.06        4.91      2.72 o 
   0  -9   4      192.85      239.91      5.78 o 
   1  -9   4       22.83       56.16      5.57 o 
   2  -9   4      365.36      374.28      9.31 o 
   3  -9   4     1093.46     1098.30     21.90 o 
   4  -9   4      155.22      136.85      7.36 o 
   5  -9   4      862.08      734.80     25.31 o 
   6  -9   4      141.84      149.64      6.34 o 
   7  -9   4        0.67       -3.81      3.81 o 
   8  -9   4       18.45       29.57      4.61 o 
   9  -9   4       34.12       31.09      4.75 o 
  10  -9   4      268.24      264.17      9.77 o 
  11  -9   4       35.13       41.95      5.82 o 
  12  -9   4        0.17       -4.96      4.96 o 
  13  -9   4       61.33       63.97      9.13 o 
  14  -9   4        0.07        7.47      9.46 o 
  15  -9   4        3.02       -3.40      8.28 o 
  16  -9   4       41.55       16.01      8.07 o 
 -15  -8   4       26.67       46.59      8.31 o 
 -14  -8   4        6.39       -0.29      7.14 o 
 -13  -8   4        0.04        2.17     10.64 o 
 -12  -8   4       18.02       13.92      6.41 o 
 -11  -8   4       44.20       44.02      9.46 o 
 -10  -8   4       67.10       68.00      8.23 o 
  -9  -8   4       21.33       28.18      5.06 o 
  -8  -8   4     1033.84     1034.65     21.72 o 
  -7  -8   4      259.47      274.30      9.84 o 
  -6  -8   4      380.89      430.06     14.24 o 
  -5  -8   4      727.49      772.18     16.41 o 
  -4  -8   4     2783.44     2723.95     49.96 o 
  -3  -8   4      227.02      199.37      9.86 o 
  -2  -8   4      390.23      407.15      7.61 o 
  -1  -8   4      190.81      177.32      4.60 o 
   0  -8   4        1.20        5.83      1.90 o 
   1  -8   4      601.95      500.69      8.46 o 
   2  -8   4      105.71      107.02      4.40 o 
   3  -8   4      289.65      319.55      7.25 o 
   4  -8   4       12.33       16.46      3.01 o 
   5  -8   4      291.61      178.48      5.89 o 
   6  -8   4       37.29       88.38      5.07 o 
   7  -8   4      262.56      331.22     10.45 o 
   8  -8   4      155.02      135.15      8.82 o 
   9  -8   4       47.49       11.98      4.49 o 
  10  -8   4        9.15       11.73      7.04 o 
  11  -8   4      725.71      607.38     15.67 o 
  12  -8   4      303.72      243.98     10.16 o 
  13  -8   4       16.48       13.65      5.53 o 
  14  -8   4       55.10       51.27      8.30 o 
  15  -8   4       11.81       22.74     14.58 o 
  16  -8   4       81.29      111.92     10.55 o 
  17  -8   4        1.91       13.15      8.63 o 
 -16  -7   4       28.18       25.22     11.03 o 
 -15  -7   4       68.10       79.33     13.79 o 
 -14  -7   4        5.92        0.68      7.57 o 
 -13  -7   4       12.63        9.31      6.99 o 
 -12  -7   4       34.85       21.77     10.66 o 
 -11  -7   4        0.96       -4.84      4.84 o 
 -10  -7   4      630.12      659.28     16.12 o 
  -9  -7   4      164.86      177.66      7.88 o 
  -8  -7   4      129.33      104.88     10.39 o 
  -7  -7   4        1.79       11.06      3.81 o 
  -6  -7   4      552.93      744.41     16.13 o 
  -5  -7   4        0.48        6.67      3.30 o 
  -4  -7   4      469.07      509.35     10.19 o 
  -3  -7   4       40.79       54.62      3.33 o 
  -2  -7   4     1079.25     1182.52     20.11 o 
  -1  -7   4      613.15      899.87     14.79 o 
   0  -7   4     1012.74     1054.17     14.99 o 
   1  -7   4      817.20      950.12     18.09 o 
   2  -7   4     1476.05      891.65     15.67 o 
   3  -7   4      498.64      655.68     13.68 o 
   4  -7   4       27.79       69.49      3.76 o 
   5  -7   4      934.71     1286.40     22.06 o 
   6  -7   4       41.29       33.26      3.43 o 
   7  -7   4      244.50      170.44      5.92 o 
   8  -7   4        0.39       45.89      4.20 o 
   9  -7   4      735.64      956.70     20.53 o 
  10  -7   4       16.62        0.72      5.03 o 
  11  -7   4      109.70       88.07      6.51 o 
  12  -7   4       58.64       45.00      6.06 o 
  13  -7   4       56.49       44.79      5.99 o 
  14  -7   4        2.84       14.98      9.46 o 
  15  -7   4       30.01       43.31     11.82 o 
  16  -7   4        0.99       -2.43      6.95 o 
  17  -7   4        2.88       -3.13      7.95 o 
 -16  -6   4       33.10       29.16     11.03 o 
 -15  -6   4       40.78       34.68     10.25 o 
 -14  -6   4        5.19       29.48      6.61 o 
 -13  -6   4        5.25       -3.24      5.56 o 
 -12  -6   4       28.91       32.62      5.72 o 
 -11  -6   4       90.23       93.00      7.43 o 
 -10  -6   4      287.46      284.06      9.81 o 
  -9  -6   4       75.00       48.08      4.96 o 
  -8  -6   4      535.53      530.49     12.98 o 
  -7  -6   4      722.78      825.31     17.67 o 
  -6  -6   4     1003.26      992.42     20.36 o 
  -5  -6   4       45.77       47.93      3.51 o 
  -4  -6   4        8.65        3.15      2.45 o 
  -3  -6   4     7769.42     8564.68    132.80 o 
  -2  -6   4     5684.11     5964.66     93.26 o 
  -1  -6   4     2190.21     2488.05     39.82 o 
   0  -6   4      287.50      291.73      6.71 o 
   1  -6   4       80.82      153.96      4.97 o 
   2  -6   4     1428.11     1240.40     20.67 o 
   3  -6   4      622.75      831.60     14.71 o 
   4  -6   4     2195.35     2125.55     39.36 o 
   5  -6   4       60.86       90.55      4.00 o 
   6  -6   4      359.35      279.85      7.06 o 
   7  -6   4      134.28       87.95      4.42 o 
   8  -6   4        1.77        2.11      3.20 o 
   9  -6   4       30.63       33.58      3.86 o 
  10  -6   4       91.18       89.28      8.37 o 
  11  -6   4       12.97       -0.20      4.51 o 
  12  -6   4        3.71       -5.06      5.06 o 
  13  -6   4        8.83       14.98     10.25 o 
  14  -6   4        1.46        0.39      6.70 o 
  15  -6   4       46.43       34.15      9.85 o 
  16  -6   4       11.25        7.49      7.80 o 
  17  -6   4        2.32        5.31      8.30 o 
 -17  -5   4       21.37       -1.58     10.25 o 
 -16  -5   4        0.30        9.25      7.51 o 
 -15  -5   4       56.36       31.03      7.39 o 
 -14  -5   4      696.60      665.43     17.60 o 
 -13  -5   4       32.87       36.13      6.02 o 
 -12  -5   4       75.90       93.01      6.91 o 
 -11  -5   4      538.60      493.10     19.62 o 
 -10  -5   4      435.45      447.00     22.08 o 
  -9  -5   4      219.28      233.84      8.40 o 
  -8  -5   4      246.08      271.18     10.23 o 
  -7  -5   4      117.98       78.19      4.32 o 
  -6  -5   4      251.63      211.33      6.63 o 
  -5  -5   4     5950.59     6741.03    105.04 o 
  -4  -5   4      105.41      108.78      4.07 o 
  -3  -5   4     1777.98     1525.81     24.99 o 
  -2  -5   4     1812.43     1726.10     34.58 o 
  -1  -5   4       60.51       47.76      2.84 o 
   0  -5   4      191.36      164.34      4.10 o 
   1  -5   4     1547.63     2043.36     32.76 o 
   2  -5   4    25888.72    24431.78    377.15 o 
   3  -5   4     1869.17     2289.79     36.77 o 
   4  -5   4      573.60      591.71     11.19 o 
   5  -5   4     4063.61     4213.47     66.49 o 
   6  -5   4      408.29      431.65      9.20 o 
   7  -5   4      922.23      867.77     15.87 o 
   8  -5   4     2240.17     2641.18     43.16 o 
   9  -5   4        2.78        0.38      3.36 o 
  10  -5   4      152.03      187.68      8.76 o 
  11  -5   4       43.57       19.97      4.23 o 
  12  -5   4      566.88      552.51     14.49 o 
  13  -5   4        0.13       -4.77      7.49 o 
  14  -5   4       52.76       40.90      7.80 o 
  15  -5   4        0.04       -2.30      6.95 o 
  16  -5   4       15.59        5.08      9.46 o 
  17  -5   4        6.25       13.01     11.43 o 
  18  -5   4       34.57       68.14      9.99 o 
 -17  -4   4        0.01      -11.82     11.82 o 
 -16  -4   4       48.60       39.41     12.61 o 
 -15  -4   4        1.79       15.76     11.03 o 
 -14  -4   4      104.17      111.97     15.76 o 
 -13  -4   4        5.59        3.46      7.18 o 
 -12  -4   4     1347.46     1448.71     37.70 o 
 -11  -4   4       11.40       12.23      6.39 o 
 -10  -4   4       79.54       39.49      6.06 o 
  -9  -4   4       71.33       99.15      6.46 o 
  -8  -4   4       24.96       28.97      4.60 o 
  -7  -4   4        1.94       -1.50      2.72 o 
  -6  -4   4      831.06      959.32     33.67 o 
  -5  -4   4     1817.12     1702.44     27.96 o 
  -4  -4   4      514.73      492.68     10.87 o 
  -3  -4   4      372.10      530.35     11.17 o 
  -2  -4   4     1727.60     2045.90     32.76 o 
  -1  -4   4       43.63       77.16      3.44 o 
   0  -4   4     6103.35     5584.73     89.25 o 
   1  -4   4    15141.57    14286.95    220.08 o 
   2  -4   4       14.35       85.73      3.43 o 
   3  -4   4    10267.15    11424.22    176.52 o 
   4  -4   4      225.42      218.33      5.55 o 
   5  -4   4     4467.80     4146.18     65.41 o 
   6  -4   4     2573.68     3651.70     58.07 o 
   7  -4   4       78.27       50.23      3.51 o 
   8  -4   4      922.96      890.54     16.46 o 
   9  -4   4      667.35      655.52     16.61 o 
  10  -4   4      909.49      797.12     15.67 o 
  11  -4   4        0.66        1.55      3.75 o 
  12  -4   4        3.93       -4.00      4.00 o 
  13  -4   4      149.53       96.95      8.63 o 
  14  -4   4      373.78      393.60     15.32 o 
  15  -4   4       42.85       53.08      7.80 o 
  16  -4   4       22.66       18.65      7.51 o 
  17  -4   4        9.65        3.55      9.06 o 
  18  -4   4       51.42       47.29     12.61 o 
 -17  -3   4        3.33       -3.15     11.82 o 
 -16  -3   4       42.49       43.35     12.61 o 
 -15  -3   4        8.02       -8.67      8.67 o 
 -14  -3   4      295.31      255.37     18.13 o 
 -13  -3   4      304.02      320.63     24.04 o 
 -12  -3   4      434.03      480.62     17.39 o 
 -11  -3   4        1.01        1.20      5.83 o 
 -10  -3   4        1.30       -4.23      4.23 o 
  -9  -3   4      393.66      468.46     12.75 o 
  -8  -3   4     1508.47     1653.36     32.91 o 
  -7  -3   4       57.28       76.98      4.69 o 
  -6  -3   4      326.96      563.40     12.82 o 
  -5  -3   4      409.74      399.70     11.66 o 
  -4  -3   4      156.83       95.19      3.98 o 
  -3  -3   4       10.09        4.73      1.97 o 
  -2  -3   4      681.38      574.99     13.31 o 
  -1  -3   4     6895.34     7014.96    151.31 o 
   0  -3   4      107.80      131.04      3.91 o 
   1  -3   4    34010.82    33132.11    512.05 o 
   2  -3   4     4810.93     4402.59     68.46 o 
   3  -3   4      170.46       67.68      3.75 o 
   4  -3   4       49.84       23.27      2.84 o 
   5  -3   4      245.15      113.27      4.78 o 
   6  -3   4     1456.76     1584.31     29.74 o 
   7  -3   4     1442.38     1615.71     27.06 o 
   8  -3   4      839.88      839.82     15.55 o 
   9  -3   4      676.21      605.37     15.24 o 
  10  -3   4        1.13       57.95      4.40 o 
  11  -3   4      184.59      127.40      7.28 o 
  12  -3   4      934.04      880.18     20.07 o 
  13  -3   4      709.36      694.17     17.84 o 
  14  -3   4        4.62        4.25     11.03 o 
  15  -3   4        8.33        6.70      6.69 o 
  16  -3   4        0.05       -4.41      6.95 o 
  17  -3   4       68.75       83.55     13.40 o 
  18  -3   4        4.19       -3.94     11.03 o 
 -18  -2   4        0.89       -2.36     11.82 o 
 -17  -2   4       33.53       48.08     12.61 o 
 -16  -2   4       16.23        4.73     11.03 o 
 -15  -2   4       35.23       20.49     11.03 o 
 -14  -2   4      139.17      144.24     14.19 o 
 -13  -2   4      196.28      232.51     12.22 o 
 -12  -2   4       72.96       70.96      7.95 o 
 -11  -2   4       87.20       73.70      5.88 o 
 -10  -2   4       63.70       36.69      4.84 o 
  -9  -2   4      139.53      135.26      6.48 o 
  -8  -2   4      526.21      484.08     12.04 o 
  -7  -2   4      427.08      361.54      9.49 o 
  -6  -2   4       27.84        5.60      3.01 o 
  -5  -2   4       33.81        4.78      2.55 o 
  -4  -2   4       52.50       28.62      2.86 o 
  -3  -2   4       90.23       96.38      3.95 o 
  -2  -2   4    14522.14    15415.94    238.15 o 
  -1  -2   4     7036.92     6846.52    105.83 o 
   0  -2   4      704.83      611.39     11.78 o 
   1  -2   4     2832.79     3221.52     50.30 o 
   2  -2   4    30861.76    32145.34    784.07 o 
   3  -2   4    28233.49    27583.29    426.97 o 
   4  -2   4    13730.48    14636.82    256.22 o 
   5  -2   4     1566.06     2000.05     32.37 o 
   6  -2   4     1761.71     2254.15     36.49 o 
   7  -2   4     3942.60     3848.17     61.17 o 
   8  -2   4       10.43       14.42      2.94 o 
   9  -2   4        0.75       -2.57      2.94 o 
  10  -2   4        0.35        6.57      3.43 o 
  11  -2   4       21.53        8.12      3.74 o 
  12  -2   4      281.23      389.06     11.94 o 
  13  -2   4        0.84       27.61      5.88 o 
  14  -2   4       80.57       91.64      7.20 o 
  15  -2   4       71.70       77.24     11.82 o 
  16  -2   4        1.02        5.52      9.46 o 
  17  -2   4        1.55       29.16     12.61 o 
  18  -2   4        0.47        3.15     11.82 o 
 -18  -1   4       23.21       42.56     13.40 o 
 -17  -1   4       37.07       52.81     12.61 o 
 -16  -1   4       83.35       85.12     12.61 o 
 -15  -1   4       10.07       16.55     10.25 o 
 -14  -1   4        7.70        7.88      9.46 o 
 -13  -1   4      459.86      443.75     22.07 o 
 -12  -1   4      377.76      473.09     13.74 o 
 -11  -1   4      455.63      401.49     12.04 o 
 -10  -1   4      106.65       85.98      5.56 o 
  -9  -1   4       16.09       12.03      3.71 o 
  -8  -1   4     1183.44     1331.62     27.02 o 
  -7  -1   4      367.58      318.58      9.03 o 
  -6  -1   4       21.19       91.62      5.27 o 
  -5  -1   4     6257.22     5643.92    225.82 o 
  -4  -1   4     2493.36     2669.90     59.91 o 
  -3  -1   4    18857.25    18636.49    339.64 o 
  -2  -1   4    28036.13    30782.35    492.49 o 
  -1  -1   4     7324.09     6963.04     97.57 o 
   0  -1   4      273.99      249.70      4.34 o 
   1  -1   4       74.97       25.36      1.26 o 
   2  -1   4    22175.12    21409.35    269.47 o 
   3  -1   4     3338.52     2503.30     35.66 o 
   4  -1   4     1028.44      962.51     16.18 o 
   5  -1   4     3731.54     3570.34     56.09 o 
   6  -1   4     1858.80     1786.22     29.04 o 
   7  -1   4      319.10      197.59      5.59 o 
   8  -1   4      366.08      529.36     13.42 o 
   9  -1   4       66.11      100.74      4.70 o 
  10  -1   4      169.05      170.46      6.34 o 
  11  -1   4      829.90      842.78     19.93 o 
  12  -1   4      153.94      163.16      7.71 o 
  13  -1   4      563.51      568.88     19.08 o 
  14  -1   4      154.96      164.33     10.55 o 
  15  -1   4       13.97        2.61      7.18 o 
  16  -1   4      132.87      134.78     14.19 o 
  17  -1   4       45.53       29.16     11.82 o 
  18  -1   4       25.08       37.05     13.40 o 
 -18   0   4        0.01      -10.25     10.25 o 
 -17   0   4       24.02       26.80     11.03 o 
 -16   0   4       21.24       35.47     11.82 o 
 -15   0   4       89.53       86.70     11.82 o 
 -14   0   4        2.02        6.31      9.46 o 
 -13   0   4      584.66      622.42     19.97 o 
 -12   0   4     1010.23      906.38     25.47 o 
 -11   0   4      270.98      271.87     11.90 o 
 -10   0   4      204.08      148.33      6.80 o 
  -9   0   4      416.32      444.40     11.58 o 
  -8   0   4       45.85       51.68      4.38 o 
  -7   0   4     2614.25     2321.53     44.42 o 
  -6   0   4     8297.46     9235.54    143.20 o 
  -5   0   4      314.46      360.55      7.34 o 
  -4   0   4     1545.43     1173.68     19.32 o 
  -3   0   4      704.98      982.02     14.66 o 
  -2   0   4    16107.76    15348.58    215.14 o 
  -1   0   4     2774.54     2910.64     40.98 o 
   0   0   4     5180.98     4829.36     84.98 o 
   1   0   4     2589.14     2942.12     35.33 o 
   2   0   4      107.75      179.04      4.19 o 
   3   0   4     1227.39     1202.20     15.87 o 
   4   0   4      925.30     1140.60     15.22 o 
   5   0   4      902.88     1277.47     19.07 o 
   6   0   4     3036.34     3601.88     56.88 o 
   7   0   4       62.28       70.39      4.51 o 
   8   0   4      535.13      509.77     10.50 o 
   9   0   4      512.96      408.29      9.23 o 
  10   0   4      114.71       63.74      4.80 o 
  11   0   4       88.13       76.49      7.51 o 
  12   0   4      262.67      256.81     11.90 o 
  13   0   4       37.61       87.25      8.63 o 
  14   0   4       96.66       81.27      9.08 o 
  15   0   4        4.45       -6.82      6.82 o 
  16   0   4        3.56        9.46     11.03 o 
  17   0   4        1.74        9.46     11.03 o 
 -18   1   4       45.40       67.78     14.19 o 
 -17   1   4        2.52       10.25     11.82 o 
 -16   1   4       32.70       35.47     11.82 o 
 -15   1   4       88.81      107.19     12.61 o 
 -14   1   4       14.35       25.22      9.46 o 
 -13   1   4      567.84      531.84     18.06 o 
 -12   1   4      189.03      135.43      9.43 o 
 -11   1   4      231.69      209.09      7.22 o 
 -10   1   4     2216.44     2511.24     41.57 o 
  -9   1   4     1132.31     1353.47     23.44 o 
  -8   1   4     1123.69     1214.37     21.07 o 
  -7   1   4       51.08       52.98      3.33 o 
  -6   1   4     6622.70     6599.59    102.98 o 
  -5   1   4      930.56     1010.51     17.06 o 
  -4   1   4       24.26        6.38      1.59 o 
  -3   1   4      666.66     1099.38     14.57 o 
  -2   1   4      442.66     1071.85     15.09 o 
   0   1   4     1519.44     1365.94     48.87 o 
   1   1   4     1966.76     1387.47     28.05 o 
   2   1   4    21652.58    23527.71    366.19 o 
   3   1   4      246.10      348.78      6.27 o 
   4   1   4      102.14       82.74      2.74 o 
   5   1   4      401.60      562.02      9.25 o 
   6   1   4     2004.03     2217.36     57.55 o 
   7   1   4      514.49      543.45     16.44 o 
   8   1   4     4016.85     4634.63     96.59 o 
   9   1   4        2.56       -0.30      4.36 o 
  10   1   4      295.83      339.56     27.19 o 
  11   1   4      132.00      127.26      8.30 o 
  12   1   4      527.54      526.00     17.50 o 
  13   1   4        3.23        6.02      6.06 o 
  14   1   4        0.30       -1.07      7.09 o 
  15   1   4       10.01       10.06      7.95 o 
  16   1   4       13.98        4.73     12.61 o 
 -18   2   4        0.64        5.52     11.82 o 
 -17   2   4        4.80        0.79     11.03 o 
 -16   2   4      227.81      248.28     18.92 o 
 -15   2   4       17.63       11.03      9.46 o 
 -14   2   4      441.19      429.56     16.38 o 
 -13   2   4        4.50        3.92      4.84 o 
 -12   2   4     1003.16     1017.17     30.75 o 
 -11   2   4       49.83       46.12      5.42 o 
 -10   2   4        4.06        1.27      3.80 o 
  -9   2   4       56.93       51.56      3.83 o 
  -8   2   4      246.89      170.17      5.74 o 
  -7   2   4      881.11      886.79     15.78 o 
  -6   2   4     1784.83     2136.36     34.51 o 
  -5   2   4      395.47      574.78      9.48 o 
  -4   2   4    11417.13    11585.96    146.12 o 
  -3   2   4     6377.92     5775.04     84.34 o 
  -2   2   4      450.14      514.49      8.52 o 
   0   2   4    76343.06    78819.18   2704.29 o 
   1   2   4    31974.08    33435.10   1150.76 o 
   2   2   4      795.59     1015.14     23.97 o 
   3   2   4       99.69      191.78      3.38 o 
   4   2   4      533.15      502.88      8.92 o 
   5   2   4     8092.21     8563.56    132.38 o 
   6   2   4     1619.52     2166.65     36.20 o 
   7   2   4      775.45      936.50     17.01 o 
   8   2   4      143.23      118.79      6.45 o 
   9   2   4       26.98       22.26      4.92 o 
  10   2   4      681.48      586.38     17.73 o 
  11   2   4        8.76       17.27      6.39 o 
  12   2   4       25.79       40.15      9.06 o 
  13   2   4      173.01      158.49     15.76 o 
  14   2   4        1.72        8.67     11.82 o 
  15   2   4      147.89      140.30     17.34 o 
  16   2   4       30.30       30.74     14.19 o 
 -18   3   4       19.25       28.37     12.61 o 
 -17   3   4        0.12      -10.25     10.25 o 
 -16   3   4      157.23      133.20     13.40 o 
 -15   3   4       93.82       94.61      8.92 o 
 -14   3   4        0.00       -3.29      5.30 o 
 -13   3   4        0.66        7.14      8.37 o 
 -12   3   4      100.83      104.30      6.80 o 
 -11   3   4      383.99      310.93     11.79 o 
 -10   3   4       16.61        5.41      4.14 o 
  -9   3   4       61.83       93.08      4.60 o 
  -8   3   4     5373.08     5770.98     90.80 o 
  -7   3   4      303.08      145.70      4.99 o 
  -6   3   4      138.48      159.74      4.34 o 
  -5   3   4     5110.61     4768.61     60.80 o 
  -4   3   4     1832.27     1395.77     19.99 o 
  -3   3   4      254.61      222.05      3.89 o 
  -2   3   4      732.73      922.22     22.29 o 
  -1   3   4     1244.94      994.70     36.26 o 
   0   3   4       78.87       72.51      6.31 o 
   2   3   4      193.29      177.51      5.52 o 
   3   3   4      625.59      792.37     15.24 o 
   4   3   4      924.60      616.34      9.21 o 
   5   3   4      502.55      348.18      6.80 o 
   6   3   4     1558.83     1726.97     28.13 o 
   7   3   4      221.97      372.78     13.54 o 
   8   3   4       37.28       23.12      6.70 o 
   9   3   4      455.87      567.25     16.94 o 
  10   3   4       25.78        1.70      5.27 o 
  11   3   4      179.34      178.99      9.99 o 
  12   3   4        0.03        8.67      8.67 o 
  13   3   4      266.62      218.33     18.13 o 
  14   3   4       47.14       49.66     12.61 o 
  15   3   4        6.90       -3.15     11.82 o 
  16   3   4        1.22       -9.46     11.82 o 
 -18   4   4        3.88       11.82     11.82 o 
 -17   4   4       29.24       18.92     11.82 o 
 -16   4   4        0.00        1.58      7.25 o 
 -15   4   4       16.37       12.55      5.88 o 
 -14   4   4       48.85       49.05      7.85 o 
 -13   4   4        9.36       -3.63      4.87 o 
 -12   4   4       92.63      105.74      6.70 o 
 -11   4   4      620.40      600.84     18.45 o 
 -10   4   4      198.68      187.13     10.30 o 
  -9   4   4     1934.32     2037.55     38.66 o 
  -8   4   4      149.43      173.08      5.85 o 
  -7   4   4       40.38       46.78      3.17 o 
  -6   4   4     1091.14     1306.09     19.29 o 
  -5   4   4        7.54       17.53      2.04 o 
  -4   4   4        1.39       -1.59      1.59 o 
  -3   4   4     5416.76     5007.15    103.90 o 
  -2   4   4        2.26        1.97      2.23 o 
  -1   4   4      906.79     1036.88     20.70 o 
   0   4   4      431.57      324.74     14.98 o 
   2   4   4     6261.70     6784.76    157.73 o 
   3   4   4     8114.53     8123.37    230.94 o 
   4   4   4     2686.06     2566.97     47.75 o 
   5   4   4      235.13      275.83      5.02 o 
   6   4   4      484.79      464.68      8.64 o 
   7   4   4        0.85       -2.04      2.04 o 
   8   4   4       95.65       91.11      3.95 o 
   9   4   4       70.91       74.92      4.75 o 
  10   4   4        0.79       -3.58      3.58 o 
  11   4   4      126.11      155.20      8.88 o 
  12   4   4       18.66       15.99      6.70 o 
  13   4   4        1.24        3.74      5.97 o 
  14   4   4       80.77       82.41      8.14 o 
  15   4   4       30.22       24.94      9.46 o 
  16   4   4       12.98        2.83      7.73 o 
  17   4   4        0.07       -2.48      7.57 o 
 -17   5   4       10.54       18.72      8.28 o 
 -16   5   4       18.85       46.35      8.30 o 
 -15   5   4       13.31       11.66      6.02 o 
 -14   5   4        4.86        3.27      5.62 o 
 -13   5   4      104.95      109.71      7.20 o 
 -12   5   4       16.94       14.79      4.96 o 
 -11   5   4       16.82       17.03      4.75 o 
 -10   5   4        1.90       -4.41      4.41 o 
  -9   5   4      167.01      192.15      8.51 o 
  -8   5   4      213.15      270.90      8.09 o 
  -7   5   4      361.06      497.40     10.06 o 
  -6   5   4     1831.44     2008.22     28.75 o 
  -5   5   4       72.20      115.97      4.42 o 
  -4   5   4        7.00       29.08      1.76 o 
  -3   5   4      627.31      691.14     13.87 o 
  -2   5   4      741.07      672.58     14.06 o 
  -1   5   4     5888.40     6348.00    122.31 o 
   0   5   4      246.89      434.53      9.24 o 
   1   5   4       51.52       82.52      3.55 o 
   2   5   4    16412.10    16916.43    391.53 o 
   3   5   4     5262.70     5766.64    143.45 o 
   4   5   4     1093.63     1106.92     21.46 o 
   5   5   4      550.54      546.84     13.04 o 
   6   5   4       52.46       35.29      2.38 o 
   7   5   4      638.03      765.48     12.03 o 
   8   5   4        2.79       -2.36      4.46 o 
   9   5   4      417.18      407.83     12.88 o 
  10   5   4        6.91        8.01      5.10 o 
  11   5   4      432.89      393.06     13.81 o 
  12   5   4        1.61        8.13      5.83 o 
  13   5   4      135.96      101.68      8.46 o 
  14   5   4        0.91       -3.35     10.64 o 
  15   5   4       23.49       13.37      8.67 o 
  16   5   4       46.91       38.90      7.87 o 
 -17   6   4       91.88       96.95     14.19 o 
 -16   6   4        0.80        0.79     10.25 o 
 -15   6   4        7.10        7.18      6.99 o 
 -14   6   4      104.24      107.16      7.87 o 
 -13   6   4       48.04       51.63      6.09 o 
 -12   6   4        3.43        4.58      4.75 o 
 -11   6   4      376.00      378.87     11.52 o 
 -10   6   4      664.81      687.63     16.00 o 
  -9   6   4       90.91       55.06      4.75 o 
  -8   6   4       78.14      114.35      7.05 o 
  -7   6   4      115.33       96.99      4.41 o 
  -6   6   4      598.22      640.09     10.33 o 
  -5   6   4     1049.51     1256.34     18.41 o 
  -4   6   4     3041.93     3217.10     59.53 o 
  -3   6   4     3941.70     4408.55     71.44 o 
  -2   6   4        1.82       -0.93      2.40 o 
  -1   6   4       59.06       57.51      2.95 o 
   0   6   4     1177.12      995.09     23.97 o 
   1   6   4        2.90        5.12      2.23 o 
   2   6   4     4883.53     5180.82    120.38 o 
   3   6   4       19.48       24.05      3.34 o 
   4   6   4       64.14      118.53      4.84 o 
   5   6   4     2004.46     2378.72     49.43 o 
   6   6   4      290.34      274.56      8.17 o 
   7   6   4       24.07       39.73      3.23 o 
   8   6   4        3.39       -3.45      3.45 o 
   9   6   4        0.03       -2.66      4.06 o 
  10   6   4      146.60      122.42      7.14 o 
  11   6   4      179.92      101.00      7.14 o 
  12   6   4       15.96       13.46     11.43 o 
  13   6   4       89.55       99.62      8.00 o 
  14   6   4       19.46       20.01      6.68 o 
  15   6   4        6.94        4.55      8.28 o 
  16   6   4        0.48       -1.63      6.89 o 
 -17   7   4        6.26       11.03     10.25 o 
 -16   7   4       65.72       66.21     11.82 o 
 -15   7   4      107.06      112.26     20.49 o 
 -14   7   4       11.92        8.99      6.82 o 
 -13   7   4       30.02       26.88      6.99 o 
 -12   7   4      191.96      227.98     11.17 o 
 -11   7   4       20.88       24.65      6.06 o 
 -10   7   4       89.79       93.92      6.82 o 
  -9   7   4      169.13      215.46      7.73 o 
  -8   7   4      128.71       73.61      4.75 o 
  -7   7   4      104.73      108.33      8.44 o 
  -6   7   4        0.49       -2.10      2.10 o 
  -5   7   4       43.19       88.38      3.48 o 
  -4   7   4     1048.85     1105.86     20.59 o 
  -3   7   4      327.20      462.07      9.01 o 
  -2   7   4     1995.44     2164.69     42.72 o 
  -1   7   4      218.60      284.54      8.36 o 
   0   7   4       47.28       50.49      3.34 o 
   1   7   4       28.05       27.63      4.73 o 
   2   7   4     4058.83     4306.09    100.60 o 
   3   7   4     3212.15     3580.38     84.16 o 
   4   7   4      452.25      602.20     22.07 o 
   5   7   4       63.70       84.74     11.03 o 
   6   7   4      185.90      215.96     13.40 o 
   7   7   4      148.53      157.64     12.61 o 
   8   7   4      301.23      245.68      7.60 o 
   9   7   4        1.96       -3.52      3.52 o 
  10   7   4       24.27       18.04      4.23 o 
  11   7   4       72.71       98.69      6.56 o 
  12   7   4      126.10      156.20      8.46 o 
  13   7   4       55.14       47.48     15.37 o 
  14   7   4       16.47       28.63      6.27 o 
  15   7   4       50.23       43.28      7.40 o 
 -16   8   4        9.68        7.22      8.31 o 
 -15   8   4       78.44       86.13      8.88 o 
 -14   8   4       19.15       34.16      7.73 o 
 -13   8   4       44.04       37.13      6.99 o 
 -12   8   4       41.13       40.49      9.06 o 
 -11   8   4      177.78      179.05     12.22 o 
 -10   8   4       76.73       82.67      7.88 o 
  -9   8   4       36.88       24.21      5.25 o 
  -8   8   4      652.30      645.03     17.80 o 
  -7   8   4        1.58       -0.06      4.34 o 
  -6   8   4        0.03       -1.73      2.10 o 
  -5   8   4      735.84      922.25     29.18 o 
  -4   8   4     2422.84     2743.89     45.60 o 
  -3   8   4      437.05      520.03     16.68 o 
  -2   8   4       61.95       99.89      5.57 o 
  -1   8   4     1105.50     1138.64     23.05 o 
   0   8   4      327.78      345.51     22.46 o 
   1   8   4      471.07      408.26     12.22 o 
   2   8   4      300.13      341.45     13.79 o 
   3   8   4       76.50       66.66      5.02 o 
   4   8   4      388.16      484.89     21.28 o 
   5   8   4      656.08      644.78     18.39 o 
   6   8   4      204.62      204.93     13.40 o 
   7   8   4      112.48       86.70     10.25 o 
   8   8   4       64.08       55.96      9.46 o 
   9   8   4      224.03      168.67     14.19 o 
  10   8   4        8.49       21.28      9.46 o 
  11   8   4       36.62       33.50      4.35 o 
  12   8   4       22.46       23.97      9.06 o 
  13   8   4       13.35       13.14      5.52 o 
  14   8   4      208.85      213.37     18.52 o 
  15   8   4       13.75       10.31      5.76 o 
 -16   9   4       45.82       55.34     13.01 o 
 -15   9   4       18.71       13.67      7.73 o 
 -14   9   4       85.77       80.12      8.46 o 
 -13   9   4       49.33       70.43      9.06 o 
 -12   9   4       19.48        9.00      6.41 o 
 -11   9   4       16.80       21.80      6.70 o 
 -10   9   4      154.21      142.47      8.31 o 
  -9   9   4       71.22       75.71      5.97 o 
  -8   9   4      290.28      300.23     10.35 o 
  -7   9   4      185.00      212.10      7.41 o 
  -6   9   4        4.40        2.32      4.71 o 
  -5   9   4      157.79      179.07     15.37 o 
  -4   9   4       27.30       17.17      3.64 o 
  -3   9   4       40.65       19.70      3.64 o 
  -2   9   4       36.17       42.61      4.46 o 
  -1   9   4      583.43      719.06     17.70 o 
   0   9   4      405.64      347.81     14.58 o 
   1   9   4      102.80      108.78      6.13 o 
   2   9   4      116.43      171.61      7.51 o 
   3   9   4       82.39       48.40      5.02 o 
   4   9   4       14.01       24.43      7.09 o 
   5   9   4      472.22      557.25     23.65 o 
   6   9   4        8.27       -3.94      7.09 o 
   7   9   4       87.90       93.01     10.25 o 
   8   9   4       17.54       12.61      7.88 o 
   9   9   4       10.72       -6.31      8.67 o 
  10   9   4        7.30       -3.94      9.46 o 
  11   9   4        2.83        7.09     10.25 o 
  12   9   4        9.02        4.73     11.03 o 
  13   9   4       31.76       34.68     12.61 o 
  14   9   4        9.15       12.61     13.40 o 
 -15  10   4        7.42       10.00      7.40 o 
 -14  10   4        1.99       -0.85      6.70 o 
 -13  10   4       14.23       21.58      6.68 o 
 -12  10   4       14.37       14.32     13.01 o 
 -11  10   4       33.67       43.26      5.97 o 
 -10  10   4      540.92      537.82     16.03 o 
  -9  10   4        1.20       10.29      4.86 o 
  -8  10   4     1656.66     1635.45     50.05 o 
  -7  10   4       43.06       20.49      8.67 o 
  -6  10   4       12.34       17.29      9.06 o 
  -5  10   4       38.32       46.50      5.27 o 
  -4  10   4      118.64      125.32     10.25 o 
  -3  10   4      172.00      178.92     11.82 o 
  -2  10   4       95.57       90.29     13.79 o 
  -1  10   4      321.00      298.01     19.31 o 
   0  10   4      362.90      320.61     11.03 o 
   1  10   4       86.48       73.27      5.57 o 
   2  10   4      364.98      363.23     11.70 o 
   3  10   4       93.04      102.46      9.46 o 
   4  10   4      201.14      225.42     14.19 o 
   5  10   4      623.61      666.02     27.59 o 
   6  10   4        1.19       -7.09      7.09 o 
   7  10   4        1.91       -7.09      7.09 o 
   8  10   4        3.74        8.67      8.67 o 
   9  10   4        0.00        0.79      8.67 o 
  10  10   4        5.52       12.61     10.25 o 
  11  10   4       66.06      119.02     14.19 o 
  12  10   4       30.58       39.41     13.40 o 
  13  10   4        9.71       -3.15     12.61 o 
 -15  11   4        0.88        0.64      9.85 o 
 -14  11   4       21.65       14.83      6.79 o 
 -13  11   4       25.81       29.82      6.70 o 
 -12  11   4        8.52        8.46      5.56 o 
 -11  11   4        0.00        4.20      4.93 o 
 -10  11   4      233.69      262.02     10.14 o 
  -9  11   4      822.83      773.22     34.68 o 
  -8  11   4        8.66        3.15      8.67 o 
  -7  11   4       24.30       -0.79      7.88 o 
  -6  11   4       84.83       85.91     10.25 o 
  -5  11   4        0.13       -0.79      7.09 o 
  -4  11   4      112.40      111.92     10.25 o 
  -3  11   4      164.79      176.55     12.61 o 
  -2  11   4      132.54      106.41     10.25 o 
  -1  11   4       12.43       12.61      7.09 o 
   0  11   4       36.88       23.65      7.09 o 
   1  11   4      163.60      173.40     11.82 o 
   2  11   4       25.18       11.82      7.09 o 
   3  11   4      530.31      579.32     24.43 o 
   4  11   4       77.70       74.88      9.46 o 
   5  11   4       89.97       68.57      9.46 o 
   6  11   4      169.90      162.37     13.40 o 
   7  11   4        6.04       20.49      9.46 o 
   8  11   4        4.18        8.67      8.67 o 
   9  11   4       75.38       57.54     11.82 o 
  10  11   4       58.45       48.08     11.82 o 
  11  11   4       26.94       11.82     11.82 o 
  12  11   4       78.51      116.65     15.76 o 
 -14  12   4        0.49       -1.51      5.71 o 
 -13  12   4       23.74       15.24      5.64 o 
 -12  12   4      137.01      155.77      8.21 o 
 -11  12   4        1.04       -8.67     10.25 o 
 -10  12   4        6.18       18.13     11.03 o 
  -9  12   4      193.36      198.62     16.55 o 
  -8  12   4       31.06       44.14     10.25 o 
  -7  12   4        7.70        6.31      8.67 o 
  -6  12   4       74.69       80.40     11.03 o 
  -5  12   4       38.72       16.55      7.88 o 
  -4  12   4      266.41      305.82     17.34 o 
  -3  12   4       99.79       79.61      9.46 o 
  -2  12   4      407.16      301.88     16.55 o 
  -1  12   4      128.12      100.89     10.25 o 
   0  12   4       14.74        0.00      5.52 o 
   1  12   4       39.69       43.35      7.88 o 
   2  12   4      191.69      205.72     14.19 o 
   3  12   4        1.39        3.15      7.88 o 
   4  12   4      230.97      243.55     15.76 o 
   5  12   4        8.47        6.31      7.88 o 
   6  12   4       39.22       63.06     10.25 o 
   7  12   4       36.22       35.47      9.46 o 
   8  12   4        7.60       12.61      9.46 o 
   9  12   4        0.62        2.36     10.25 o 
  10  12   4        6.63        9.46     11.03 o 
  11  12   4        3.58       -6.31     11.82 o 
 -13  13   4        2.31        9.46     12.61 o 
 -12  13   4        7.84        8.67     12.61 o 
 -11  13   4       51.76       59.90     13.40 o 
 -10  13   4      113.87      160.00     16.55 o 
  -9  13   4       24.60       21.28     11.03 o 
  -8  13   4        0.01       10.25      9.46 o 
  -7  13   4       23.41       31.53     10.25 o 
  -6  13   4        5.30       -0.79      7.88 o 
  -5  13   4       14.41       23.65      9.46 o 
  -4  13   4        8.09        0.00      7.88 o 
  -3  13   4       27.04       28.37      8.67 o 
  -2  13   4        0.02       12.61      7.88 o 
  -1  13   4        2.65       12.61      7.88 o 
   0  13   4        0.13       -3.15      7.09 o 
   1  13   4        0.21       -7.09      7.09 o 
   2  13   4        3.40       -5.52      7.09 o 
   3  13   4        8.12       17.34      8.67 o 
   4  13   4       21.52       22.07      8.67 o 
   5  13   4       12.95        7.09      8.67 o 
   6  13   4       38.80       23.65      9.46 o 
   7  13   4        0.22       -3.94      8.67 o 
   8  13   4        6.62       16.55     10.25 o 
   9  13   4       17.56        7.88     10.25 o 
  10  13   4       39.05       50.44     13.40 o 
 -12  14   4        9.69       16.55     12.61 o 
 -11  14   4       16.15       32.32     12.61 o 
 -10  14   4       39.50        9.46     11.82 o 
  -9  14   4       71.58       70.15     13.40 o 
  -8  14   4       12.32        5.52     11.03 o 
  -7  14   4      104.29       81.97     12.61 o 
  -6  14   4       10.37       25.22      9.46 o 
  -5  14   4        2.14        3.15      8.67 o 
  -4  14   4      249.88      203.35     15.76 o 
  -3  14   4       58.66       52.81      9.46 o 
  -2  14   4       62.27       59.11      9.46 o 
  -1  14   4      247.17      279.02     17.34 o 
   0  14   4        3.65       11.82      8.67 o 
   1  14   4       53.62       68.90      7.25 o 
   2  14   4        0.87       -1.58      7.88 o 
   3  14   4        4.00       14.19      8.67 o 
   4  14   4       36.47       48.08     10.25 o 
   5  14   4       37.40       47.29     11.03 o 
   6  14   4        2.58       -6.31      9.46 o 
   7  14   4        5.27       11.03      9.46 o 
   8  14   4       12.80        4.73     11.03 o 
   9  14   4       73.11       69.36     13.40 o 
 -10  15   4        6.19        1.58     11.82 o 
  -9  15   4        7.19       17.34     11.82 o 
  -8  15   4        0.06       -9.46     10.25 o 
  -7  15   4        1.67       -3.15     10.25 o 
  -6  15   4       78.02       86.70     12.61 o 
  -5  15   4        5.90        5.52      9.46 o 
  -4  15   4        1.07        2.36      9.46 o 
  -3  15   4       81.67       86.70     11.82 o 
  -2  15   4        0.19       -7.88      7.88 o 
  -1  15   4        5.77        4.73      8.67 o 
   0  15   4       62.26       61.48     10.25 o 
   1  15   4       63.36       63.84     11.03 o 
   2  15   4        4.87        3.94      8.67 o 
   3  15   4       93.41      110.35     12.61 o 
   4  15   4        0.72       -3.15      9.46 o 
   5  15   4        8.30        0.00     10.25 o 
   6  15   4       25.21       46.50     11.82 o 
   7  15   4        0.44       -6.31     11.03 o 
  -8  16   4        4.82       10.25     11.82 o 
  -7  16   4        7.96       -0.79     10.25 o 
  -6  16   4        3.36       -5.52      9.46 o 
  -5  16   4        2.33       -7.88      8.67 o 
  -4  16   4       57.27       67.78     11.82 o 
  -3  16   4        1.70       -8.67      8.67 o 
  -2  16   4       21.15       14.98      9.46 o 
  -1  16   4        2.75       -5.52      8.67 o 
   0  16   4        3.23       -9.46      9.46 o 
   1  16   4        2.06       12.61      9.46 o 
   2  16   4        4.25       18.13      7.25 o 
   3  16   4        3.56        0.00     10.25 o 
   4  16   4       15.70       11.82     10.25 o 
   5  16   4       34.26       38.62     11.82 o 
  -6  17   4        1.75       -3.94     10.25 o 
  -5  17   4       30.00       39.41     11.82 o 
  -4  17   4        0.99        0.79     10.25 o 
  -3  17   4        0.25       11.82     10.25 o 
  -2  17   4       57.46       66.21     12.61 o 
  -1  17   4        7.83        7.09     10.25 o 
   0  17   4       10.22       13.40     10.25 o 
   1  17   4       14.34       13.40     10.25 o 
   2  17   4        0.27       -6.31     10.25 o 
  -2 -18   5       15.10       29.95     13.40 o 
  -1 -18   5       13.65        9.46     12.61 o 
   0 -18   5        0.19       -6.31     11.82 o 
   1 -18   5        3.17       -4.73     11.82 o 
   2 -18   5        1.12      -11.03     11.03 o 
   3 -18   5       13.17       -4.73     11.82 o 
   4 -18   5        3.45      -11.82     11.82 o 
   5 -18   5       10.18        2.36     12.61 o 
   6 -18   5        6.24       15.76     13.40 o 
  -5 -17   5        4.57       -3.94     12.61 o 
  -4 -17   5        0.77       -4.63      9.06 o 
  -3 -17   5       16.55       10.64      8.92 o 
  -2 -17   5       34.31       55.96     13.40 o 
  -1 -17   5       12.81       10.25     11.82 o 
   0 -17   5       52.23       74.09     14.19 o 
   1 -17   5        1.08        0.79     11.82 o 
   2 -17   5       33.09       39.41     13.40 o 
   3 -17   5        0.52      -11.03     11.03 o 
   4 -17   5      122.69      105.62     15.76 o 
   5 -17   5      227.78      284.54     22.86 o 
   6 -17   5        4.35       -2.36     11.82 o 
   7 -17   5        5.46       10.49      5.05 o 
   8 -17   5       11.92       13.40      5.64 o 
  -7 -16   5        7.73       19.70     13.40 o 
  -6 -16   5       81.47      102.46     15.76 o 
  -5 -16   5       89.43       88.28     15.76 o 
  -4 -16   5        4.30       -3.15     11.03 o 
  -3 -16   5       13.98        6.62     12.22 o 
  -2 -16   5       36.67       32.32     12.61 o 
  -1 -16   5       15.11       10.25     10.25 o 
   0 -16   5        5.80       25.22     11.82 o 
   1 -16   5        8.87       18.92     11.03 o 
   2 -16   5       32.90       13.40     11.03 o 
   3 -16   5       13.53       13.07      4.29 o 
   4 -16   5        4.77       13.47      6.31 o 
   5 -16   5        5.16       18.51      5.56 o 
   6 -16   5        7.64       14.63      6.31 o 
   7 -16   5        0.04        1.75      5.56 o 
   8 -16   5        0.30        2.46      6.08 o 
   9 -16   5       22.31       22.91      6.89 o 
  10 -16   5        5.33        5.58      6.79 o 
  -9 -15   5        0.29       -5.52     12.61 o 
  -8 -15   5       48.81       48.08     14.19 o 
  -7 -15   5       38.43       55.96     14.19 o 
  -6 -15   5      149.11      221.48     18.92 o 
  -5 -15   5        0.26        2.36     11.03 o 
  -4 -15   5       36.97       63.06     12.61 o 
  -3 -15   5      123.29      121.22      5.89 o 
  -2 -15   5      153.55      182.11      7.02 o 
  -1 -15   5       14.57       10.80      7.49 o 
   0 -15   5       42.48       50.32      8.67 o 
   1 -15   5        8.79       18.81      5.00 o 
   2 -15   5      100.00       84.45      6.27 o 
   3 -15   5       12.91        4.73      4.93 o 
   4 -15   5        3.69        2.84     12.22 o 
   5 -15   5       12.95       11.11      5.37 o 
   6 -15   5        0.53        8.98     10.64 o 
   7 -15   5       66.39       86.80     10.64 o 
   8 -15   5        0.43       -3.70      5.97 o 
   9 -15   5       27.24       27.50      9.46 o 
  10 -15   5        4.02        6.31      6.79 o 
  11 -15   5       51.37       54.32      8.59 o 
  12 -15   5        0.29       -3.53      7.40 o 
 -10 -14   5       26.23       28.30      6.34 o 
  -9 -14   5      103.67      136.53      9.85 o 
  -8 -14   5       31.40       33.25     16.55 o 
  -7 -14   5        2.10        6.83      4.93 o 
  -6 -14   5        0.15        5.52      4.93 o 
  -5 -14   5       20.66       15.50      4.93 o 
  -4 -14   5       32.87       40.76      5.56 o 
  -3 -14   5       89.05       77.40     10.64 o 
  -2 -14   5      162.18      144.71      6.97 o 
  -1 -14   5        0.58       -4.77      4.77 o 
   0 -14   5      800.08      747.88     20.23 o 
   1 -14   5      301.53      249.55     10.03 o 
   2 -14   5       40.51       48.18      9.06 o 
   3 -14   5       17.12       17.90      5.67 o 
   4 -14   5      527.25      495.56     15.71 o 
   5 -14   5      925.41     1034.24     27.65 o 
   6 -14   5      508.39      502.08     16.45 o 
   7 -14   5       62.38       70.21      7.28 o 
   8 -14   5       67.01       97.24      8.46 o 
   9 -14   5        8.76        0.20      6.08 o 
  10 -14   5        1.45        4.73     10.25 o 
  11 -14   5       72.82      113.05      9.85 o 
  12 -14   5        0.22        1.46      7.57 o 
  13 -14   5        1.13       -1.98     18.92 o 
 -12 -13   5        6.18       19.46      6.97 o 
 -11 -13   5        1.23        2.85      8.67 o 
 -10 -13   5        1.74        3.69      6.18 o 
  -9 -13   5       30.06       23.92      6.18 o 
  -8 -13   5       45.38       29.97      9.06 o 
  -7 -13   5        1.61       13.93     10.64 o 
  -6 -13   5        4.21        5.33      7.49 o 
  -5 -13   5        2.10       12.05      5.37 o 
  -4 -13   5       11.26        7.84      5.12 o 
  -3 -13   5        2.28       -4.52      4.52 o 
  -2 -13   5       77.82       88.03     13.79 o 
  -1 -13   5        0.02       -2.67      4.01 o 
   0 -13   5       68.75       72.63      5.97 o 
   1 -13   5       13.24        0.61      6.31 o 
   2 -13   5        0.03       -2.64      4.52 o 
   3 -13   5       48.16       90.71      6.99 o 
   4 -13   5      181.42      149.78      8.71 o 
   5 -13   5        5.20        5.67      5.37 o 
   6 -13   5      194.93      199.91     16.95 o 
   7 -13   5      280.77      277.66     20.89 o 
   8 -13   5        7.49       15.22      5.97 o 
   9 -13   5       87.94       71.38      8.14 o 
  10 -13   5       23.67       19.04      6.68 o 
  11 -13   5        4.70        8.91     11.82 o 
  12 -13   5       12.96        7.21      7.57 o 
  13 -13   5       38.58       57.96      9.28 o 
  14 -13   5       22.40       27.59     11.03 o 
 -13 -12   5        0.67        2.63      7.14 o 
 -12 -12   5       21.36       28.97      9.85 o 
 -11 -12   5        2.01        5.36     13.01 o 
 -10 -12   5        0.03       -5.91      6.08 o 
  -9 -12   5        7.18        4.80      5.97 o 
  -8 -12   5       44.03       47.30      6.41 o 
  -7 -12   5       23.72       28.31      5.97 o 
  -6 -12   5        4.01        3.19      5.37 o 
  -5 -12   5       96.25      114.01      7.14 o 
  -4 -12   5       13.54       11.67      5.25 o 
  -3 -12   5      192.75      144.27      8.14 o 
  -2 -12   5       13.83       17.84      7.09 o 
  -1 -12   5       33.51       20.59      4.49 o 
   0 -12   5      256.65      208.78     11.82 o 
   1 -12   5       56.45       63.07      9.06 o 
   2 -12   5       22.04       22.66      5.25 o 
   3 -12   5      268.45      190.60      9.28 o 
   4 -12   5       30.25       26.69     10.25 o 
   5 -12   5      854.98      707.82     20.06 o 
   6 -12   5      238.89      219.03     26.40 o 
   7 -12   5        4.82        5.30      5.83 o 
   8 -12   5       15.95       17.07      5.97 o 
   9 -12   5       28.23       36.03      6.68 o 
  10 -12   5       24.23       17.43      6.82 o 
  11 -12   5       35.26       42.87      7.87 o 
  12 -12   5       35.14       31.90      8.14 o 
  13 -12   5        6.60       18.70      7.73 o 
  14 -12   5        8.69        0.00      9.46 o 
  15 -12   5        2.36       -8.67     10.25 o 
 -13 -11   5        0.51        1.13      7.28 o 
 -12 -11   5        8.22       18.92      7.14 o 
 -11 -11   5        8.61        7.25      6.56 o 
 -10 -11   5       56.02       56.61      7.73 o 
  -9 -11   5       13.13        9.22      5.97 o 
  -8 -11   5      398.97      424.34     14.96 o 
  -7 -11   5      107.18      121.50      8.14 o 
  -6 -11   5      313.15      254.11     17.73 o 
  -5 -11   5       12.62        6.39      4.92 o 
  -4 -11   5       39.12       21.13      8.28 o 
  -3 -11   5       10.83       10.82      4.65 o 
  -2 -11   5       48.07       33.94      4.49 o 
  -1 -11   5       11.99       21.68      3.76 o 
   0 -11   5      156.79      145.08      9.30 o 
   1 -11   5        1.90       -2.97      3.58 o 
   2 -11   5      476.86      378.08     10.14 o 
   3 -11   5      333.85      401.48     10.75 o 
   4 -11   5        1.90        1.97      3.92 o 
   5 -11   5      109.95      110.87      6.26 o 
   6 -11   5        8.80       41.09      5.21 o 
   7 -11   5        6.29        1.09      4.49 o 
   8 -11   5       61.18       56.51      5.80 o 
   9 -11   5       11.38        8.62      5.07 o 
  10 -11   5      138.44      157.73      8.23 o 
  11 -11   5        9.77       11.62      5.52 o 
  12 -11   5       15.51       10.95      6.15 o 
  13 -11   5       89.63       97.12      9.65 o 
  14 -11   5        0.11        5.52     10.25 o 
  15 -11   5        8.40       -0.79     10.25 o 
 -14 -10   5        2.21        1.79      7.73 o 
 -13 -10   5        5.00        4.76     12.61 o 
 -12 -10   5       38.97       52.63      7.87 o 
 -11 -10   5        0.05       -3.15      5.83 o 
 -10 -10   5        8.70       11.98      6.56 o 
  -9 -10   5        1.18       -1.43      5.83 o 
  -8 -10   5      137.78      100.56      7.73 o 
  -7 -10   5       11.90       10.56     11.03 o 
  -6 -10   5      160.76      139.43      7.73 o 
  -5 -10   5      419.49      357.80     10.18 o 
  -4 -10   5       55.20       83.44      5.07 o 
  -3 -10   5      105.65       95.77      6.78 o 
  -2 -10   5      233.27      220.15     13.06 o 
  -1 -10   5      322.74      305.92     10.57 o 
   0 -10   5        1.99        2.98      3.20 o 
   1 -10   5      577.99      475.48     18.44 o 
   2 -10   5      124.03      114.70      5.56 o 
   3 -10   5       27.06       42.09      4.23 o 
   4 -10   5     1297.00     1352.15     31.49 o 
   5 -10   5      333.05      295.28      9.12 o 
   6 -10   5      364.87      325.46      9.77 o 
   7 -10   5      367.09      385.58     11.26 o 
   8 -10   5       23.75       28.62      6.37 o 
   9 -10   5      237.48      259.59     17.21 o 
  10 -10   5       62.63       41.41      6.96 o 
  11 -10   5      125.50      146.83      8.19 o 
  12 -10   5        0.46       -0.03      5.68 o 
  13 -10   5        0.05        2.82      5.80 o 
  14 -10   5       74.78       99.52      9.65 o 
  15 -10   5        3.44        7.07      7.74 o 
  16 -10   5       27.50       43.57      8.87 o 
 -15  -9   5        0.95       -1.58      8.67 o 
 -14  -9   5       18.05       18.36     10.64 o 
 -13  -9   5       37.32       44.78      7.57 o 
 -12  -9   5        5.96        6.60      8.28 o 
 -11  -9   5       34.24       26.54     10.64 o 
 -10  -9   5        0.46       -5.67      5.67 o 
  -9  -9   5      426.93      455.69     15.90 o 
  -8  -9   5       28.52       35.82      5.31 o 
  -7  -9   5       24.63        8.67      4.28 o 
  -6  -9   5      462.07      521.15     12.79 o 
  -5  -9   5      523.63      475.78     16.65 o 
  -4  -9   5      469.09      524.52     21.28 o 
  -3  -9   5      465.13      403.08     10.39 o 
  -2  -9   5       14.09       10.55      3.34 o 
  -1  -9   5      637.14      670.18     14.47 o 
   0  -9   5      318.96      368.32      8.28 o 
   1  -9   5      207.28      193.41      6.70 o 
   2  -9   5      129.36      141.16      5.93 o 
   3  -9   5      754.03      638.16     14.01 o 
   4  -9   5      277.50      214.37      7.37 o 
   5  -9   5       63.25       46.23      7.87 o 
   6  -9   5      138.51      146.29      8.81 o 
   7  -9   5        1.31       -3.77      3.77 o 
   8  -9   5       18.98       25.60      4.96 o 
   9  -9   5      134.23      112.73      7.81 o 
  10  -9   5        0.00        6.95      4.61 o 
  11  -9   5        8.15        3.61      5.33 o 
  12  -9   5       22.25       15.39      5.62 o 
  13  -9   5       30.82       18.00      5.62 o 
  14  -9   5        7.08       20.10      7.25 o 
  15  -9   5        1.38       13.22      7.18 o 
  16  -9   5       17.85       32.30      8.63 o 
 -15  -8   5       19.76       14.19      9.46 o 
 -14  -8   5       23.73       15.54      7.28 o 
 -13  -8   5       25.56       18.52      6.99 o 
 -12  -8   5       69.55       53.45      7.95 o 
 -11  -8   5      197.85      200.13     12.43 o 
 -10  -8   5      163.92      190.38      8.65 o 
  -9  -8   5        0.06       -4.25      4.61 o 
  -8  -8   5     1207.70     1176.52     24.42 o 
  -7  -8   5       10.31        8.14      4.04 o 
  -6  -8   5       86.24       90.20      5.07 o 
  -5  -8   5        0.46        4.18      3.32 o 
  -4  -8   5      218.81      175.06      6.55 o 
  -3  -8   5      507.61      500.59     23.69 o 
  -2  -8   5      395.68      436.59      9.33 o 
  -1  -8   5        1.01       10.04      2.72 o 
   0  -8   5     1016.60      911.61     14.58 o 
   1  -8   5       94.14      141.19      4.89 o 
   2  -8   5      887.77      632.35     19.34 o 
   3  -8   5      104.30      120.26      6.03 o 
   4  -8   5       61.39       66.32      3.91 o 
   5  -8   5       39.39       82.04      4.12 o 
   6  -8   5        3.64        0.43      3.01 o 
   7  -8   5       34.10       47.78      4.69 o 
   8  -8   5       82.91       81.67      5.56 o 
   9  -8   5       92.10       94.77      6.18 o 
  10  -8   5       42.16       40.90      5.36 o 
  11  -8   5      380.57      343.37     14.14 o 
  12  -8   5        0.39       -4.41      5.21 o 
  13  -8   5      157.38      135.10      9.74 o 
  14  -8   5        0.27       -1.12     13.40 o 
  15  -8   5       89.50      120.25      9.99 o 
  16  -8   5       27.38       38.99      8.63 o 
  17  -8   5       54.96       85.43     10.30 o 
 -16  -7   5        1.55       -2.36     10.25 o 
 -15  -7   5        0.96        0.00      9.46 o 
 -14  -7   5       40.51       25.12      8.31 o 
 -13  -7   5        4.75       -5.44      5.44 o 
 -12  -7   5        4.50       -4.89      6.17 o 
 -11  -7   5      116.32      138.34      7.47 o 
 -10  -7   5       79.39       79.19      5.99 o 
  -9  -7   5        2.08        2.41      4.51 o 
  -8  -7   5      223.02      216.61      8.17 o 
  -7  -7   5      169.87      193.65      7.52 o 
  -6  -7   5      513.10      530.97     12.52 o 
  -5  -7   5       51.20       49.62      3.40 o 
  -4  -7   5       90.59      115.37      4.40 o 
  -3  -7   5      356.85      387.14      8.33 o 
  -2  -7   5      106.11       80.38      4.21 o 
  -1  -7   5       36.63       16.28      2.96 o 
   0  -7   5     5702.26     5889.41     83.32 o 
   1  -7   5     1004.90     1023.49     23.89 o 
   2  -7   5     7372.91     7046.76    109.84 o 
   3  -7   5      584.13      679.36     16.48 o 
   4  -7   5      110.99       73.25      3.69 o 
   5  -7   5     2072.49     2452.75     46.97 o 
   6  -7   5      292.00      375.38      8.83 o 
   7  -7   5        0.34        0.59      3.15 o 
   8  -7   5       46.81       45.92      4.12 o 
   9  -7   5      268.90      263.24     15.70 o 
  10  -7   5      207.98      201.78     23.22 o 
  11  -7   5       53.91       59.28      5.99 o 
  12  -7   5       34.35       37.58      5.82 o 
  13  -7   5        5.85       -0.24      6.39 o 
  14  -7   5        0.88        5.52      8.67 o 
  15  -7   5        1.78       -5.91      6.69 o 
  16  -7   5       11.79       17.75      8.07 o 
  17  -7   5        8.25       12.37      7.95 o 
 -16  -6   5        1.15       -6.31      9.46 o 
 -15  -6   5       16.67       13.82      9.85 o 
 -14  -6   5      147.91      142.21      8.65 o 
 -13  -6   5      103.44       85.39      6.88 o 
 -12  -6   5       42.05       39.22      5.99 o 
 -11  -6   5      283.37      297.65     10.41 o 
 -10  -6   5      518.38      472.37     12.81 o 
  -9  -6   5      504.54      507.26     13.09 o 
  -8  -6   5       76.28       81.72      9.97 o 
  -7  -6   5      216.49      233.91      6.74 o 
  -6  -6   5      395.78      366.88     15.93 o 
  -5  -6   5       48.57       40.49      3.20 o 
  -4  -6   5      471.77      450.43      9.20 o 
  -3  -6   5     3744.49     3589.94     56.88 o 
  -2  -6   5     1890.19     2092.68     36.51 o 
  -1  -6   5        0.67       -2.02      2.40 o 
   0  -6   5        2.64        1.78      2.19 o 
   1  -6   5     1066.77     1038.84     22.18 o 
   2  -6   5       49.77      128.15      4.52 o 
   3  -6   5       13.60       -2.31      2.31 o 
   4  -6   5      800.21     1322.77     22.45 o 
   5  -6   5     2433.39     2358.49     38.44 o 
   6  -6   5      391.03      468.59      9.91 o 
   7  -6   5        9.03       -2.94      2.94 o 
   8  -6   5      678.07      725.67     14.20 o 
   9  -6   5       62.46       73.67      4.77 o 
  10  -6   5       78.17       63.18      4.70 o 
  11  -6   5       44.30       65.90      5.72 o 
  12  -6   5       12.07       19.81      6.15 o 
  13  -6   5      379.65      392.64     24.83 o 
  14  -6   5       46.31       38.97      7.51 o 
  15  -6   5        0.06       -3.15      7.25 o 
  16  -6   5        2.96       -6.69      6.69 o 
  17  -6   5       16.37       12.22      7.80 o 
 -17  -5   5       55.50       75.54      9.99 o 
 -16  -5   5      114.82      107.98     15.76 o 
 -15  -5   5       28.37       28.67     11.43 o 
 -14  -5   5       99.21      101.84      8.51 o 
 -13  -5   5      135.58      118.70     15.31 o 
 -12  -5   5      317.46      359.05     16.81 o 
 -11  -5   5      411.31      393.57     11.95 o 
 -10  -5   5      486.60      450.15     26.54 o 
  -9  -5   5       82.69       88.74      6.24 o 
  -8  -5   5      133.34      138.22      5.48 o 
  -7  -5   5      744.93      711.73     13.52 o 
  -6  -5   5     2459.55     2786.27     50.74 o 
  -5  -5   5       22.37       69.96      3.58 o 
  -4  -5   5        5.49        2.67      2.54 o 
  -3  -5   5     4022.28     4288.03     67.47 o 
  -2  -5   5      704.06      843.83     14.60 o 
  -1  -5   5      993.45     1142.20     19.04 o 
   0  -5   5     1702.13     1495.49     22.11 o 
   1  -5   5    10377.99     9619.45    189.42 o 
   2  -5   5     1214.01     1482.34     22.11 o 
   3  -5   5     1937.68     1190.70     19.99 o 
   4  -5   5     1686.98     1537.69     29.90 o 
   5  -5   5      252.02      416.90      8.81 o 
   6  -5   5      256.18      315.66      7.46 o 
   7  -5   5        3.57       12.44      3.12 o 
   8  -5   5        5.71        8.52      3.12 o 
   9  -5   5        3.10        0.62      3.40 o 
  10  -5   5       74.30       42.61      4.79 o 
  11  -5   5       55.29       34.65      4.60 o 
  12  -5   5       27.28       31.68      5.62 o 
  13  -5   5      112.21      152.62      9.47 o 
  14  -5   5       78.84       41.95      7.51 o 
  15  -5   5        2.08        5.90      6.95 o 
  16  -5   5       14.17        7.62      9.46 o 
  17  -5   5        5.17        5.35      8.07 o 
  18  -5   5      109.94      119.81     16.55 o 
 -17  -4   5        1.23       -9.46     11.82 o 
 -16  -4   5        0.39      -11.03     11.03 o 
 -15  -4   5       44.00       42.56     11.03 o 
 -14  -4   5       32.10       37.05     11.03 o 
 -13  -4   5      307.63      322.16     14.46 o 
 -12  -4   5      690.13      713.72     22.44 o 
 -11  -4   5       89.86       95.79     11.03 o 
 -10  -4   5        0.20       -2.28      4.23 o 
  -9  -4   5       17.92        7.03      4.18 o 
  -8  -4   5     1167.06     1278.60     26.43 o 
  -7  -4   5      110.83       86.13      4.23 o 
  -6  -4   5      475.27      546.13     12.24 o 
  -5  -4   5     1750.93     1893.07     35.22 o 
  -4  -4   5     1780.62     1749.54     28.64 o 
  -3  -4   5     1123.60      906.39     15.93 o 
  -2  -4   5      792.16      844.57     14.52 o 
  -1  -4   5      118.88      174.65     12.17 o 
   0  -4   5     8551.06     8633.39    133.48 o 
   1  -4   5      725.37      512.93     11.05 o 
   2  -4   5    13748.77    13816.12    269.55 o 
   3  -4   5       96.83      122.84      4.40 o 
   4  -4   5      467.71      596.92     11.19 o 
   5  -4   5      778.18      566.13     32.32 o 
   6  -4   5       71.42       87.72      3.88 o 
   7  -4   5     2265.91     2038.57     33.72 o 
   8  -4   5       42.44       43.26      3.80 o 
   9  -4   5      153.37      126.07      5.19 o 
  10  -4   5      192.43      167.64      8.42 o 
  11  -4   5       54.43       79.74      5.69 o 
  12  -4   5        6.75       -1.98      6.23 o 
  13  -4   5       18.46       -5.26      5.26 o 
  14  -4   5       16.91        5.17      6.95 o 
  15  -4   5       12.58       15.12      7.51 o 
  16  -4   5        0.94       -6.95      6.95 o 
  17  -4   5        3.63       -6.69      7.51 o 
  18  -4   5        0.01      -11.03     11.03 o 
 -17  -3   5        2.86       -4.73     11.82 o 
 -16  -3   5        7.67       -6.31     11.03 o 
 -15  -3   5        2.89       11.82     10.25 o 
 -14  -3   5       14.42       14.19      9.46 o 
 -13  -3   5       51.64       45.24      7.95 o 
 -12  -3   5     1025.68      957.66     52.81 o 
 -11  -3   5        0.14       -3.80      4.38 o 
 -10  -3   5      598.71      598.93     27.29 o 
  -9  -3   5      789.86      818.21     18.58 o 
  -8  -3   5      296.60      266.35      8.69 o 
  -7  -3   5       60.98       64.80      4.79 o 
  -6  -3   5      628.78      679.76     17.17 o 
  -5  -3   5      288.68      143.42      5.88 o 
  -4  -3   5      740.42      884.26     15.31 o 
  -3  -3   5      527.53      512.34     14.12 o 
  -2  -3   5        6.44       14.42      2.14 o 
  -1  -3   5     3552.01     3920.80     61.40 o 
   0  -3   5       10.30       55.19      4.78 o 
   1  -3   5    19631.18    20263.55    356.12 o 
   2  -3   5    11880.53    13049.60    183.81 o 
   3  -3   5    15384.12    18968.95    292.50 o 
   4  -3   5    18030.74    19705.94    303.74 o 
   5  -3   5     4401.01     4384.65     69.03 o 
   6  -3   5     1255.79     1217.82     20.79 o 
   7  -3   5      615.44      751.10     14.00 o 
   8  -3   5      215.90      226.65      6.54 o 
   9  -3   5       36.03       31.12      3.51 o 
  10  -3   5      141.42      146.11      5.81 o 
  11  -3   5      208.40      194.15      7.46 o 
  12  -3   5        0.86        7.58      5.07 o 
  13  -3   5        0.81       -5.07      5.07 o 
  14  -3   5       51.23       42.22      7.18 o 
  15  -3   5      212.64      204.44     14.19 o 
  16  -3   5        0.35       -4.73      7.25 o 
  17  -3   5        0.07        9.46     11.82 o 
  18  -3   5        8.72       -9.46     11.82 o 
 -18  -2   5        0.01       -0.79     12.61 o 
 -17  -2   5       38.98       73.30     14.19 o 
 -16  -2   5       59.20       53.60     11.82 o 
 -15  -2   5       26.71       11.82     10.25 o 
 -14  -2   5      178.80      145.03     14.19 o 
 -13  -2   5       61.64       74.88     11.03 o 
 -12  -2   5       54.67       54.06      7.18 o 
 -11  -2   5      694.98      678.44     22.99 o 
 -10  -2   5      103.38      103.58      6.48 o 
  -9  -2   5      631.65      651.72     15.24 o 
  -8  -2   5      274.54      370.09      9.95 o 
  -7  -2   5      280.89      227.64      7.39 o 
  -6  -2   5      709.82      697.52     15.24 o 
  -5  -2   5     1883.66     2080.23     39.58 o 
  -4  -2   5      748.75      713.11     14.79 o 
  -3  -2   5     1565.83     2013.35     38.20 o 
  -2  -2   5     9814.38     9636.95    149.07 o 
  -1  -2   5      522.91      166.13      4.12 o 
   0  -2   5    17496.72    16908.82    261.80 o 
   1  -2   5      890.61      618.40     10.79 o 
   2  -2   5    17691.06    18280.30    257.50 o 
   3  -2   5     3496.42     4117.90     64.34 o 
   4  -2   5     4892.30     4595.22     71.80 o 
   5  -2   5       17.50        2.04      2.14 o 
   6  -2   5     6264.88     6569.51    102.50 o 
   7  -2   5       44.87       15.60      2.94 o 
   8  -2   5        2.39        4.73      2.84 o 
   9  -2   5        6.86       30.08      3.43 o 
  10  -2   5     1819.82     1686.76     29.12 o 
  11  -2   5      237.24      226.15      8.58 o 
  12  -2   5     2458.15     2411.11     54.62 o 
  13  -2   5      950.87      853.06     20.07 o 
  14  -2   5       21.65       14.98      5.99 o 
  15  -2   5        9.46       -2.36      9.46 o 
  16  -2   5       37.71       67.00     12.61 o 
  17  -2   5        4.53       -7.09     10.25 o 
  18  -2   5        0.39        6.31     11.03 o 
 -18  -1   5       14.84       10.25     11.82 o 
 -17  -1   5        3.43       -4.73     10.25 o 
 -16  -1   5        4.44       22.07     10.25 o 
 -15  -1   5       19.26       21.28     10.25 o 
 -14  -1   5        0.05       -1.58      8.67 o 
 -13  -1   5      123.13      105.62     12.61 o 
 -12  -1   5     3355.23     3501.34     67.78 o 
 -11  -1   5     4319.54     4400.63     83.54 o 
 -10  -1   5       23.01       20.23      4.55 o 
  -9  -1   5      544.78      507.61     12.82 o 
  -8  -1   5       59.80       62.08      4.69 o 
  -7  -1   5      323.92      266.80      8.11 o 
  -6  -1   5     1536.58     1402.89     27.67 o 
  -5  -1   5     5127.98     5152.20     94.86 o 
  -4  -1   5     4357.12     4187.53     77.06 o 
  -3  -1   5      206.29      210.14      8.84 o 
  -2  -1   5      142.55      165.45      4.34 o 
  -1  -1   5    25869.79    25475.96    357.03 o 
   0  -1   5    17016.42    18269.91    231.27 o 
   1  -1   5     2152.52     1895.77     22.89 o 
   2  -1   5     4536.88     5358.94     63.60 o 
   3  -1   5     1111.52     1012.96     13.79 o 
   4  -1   5     1960.42     1841.21     26.73 o 
   5  -1   5     2801.80     3108.54     49.43 o 
   6  -1   5     8511.49     8707.70    135.35 o 
   7  -1   5     1190.97     1175.28     20.11 o 
   8  -1   5      287.61      268.95      6.94 o 
   9  -1   5      646.72      562.45     11.54 o 
  10  -1   5       57.45       48.79      4.69 o 
  11  -1   5      428.40      440.28     12.18 o 
  12  -1   5      328.38      298.50     16.59 o 
  13  -1   5     1055.48     1102.26     46.90 o 
  14  -1   5      879.69      837.87     49.66 o 
  15  -1   5      129.80      144.96     10.98 o 
  16  -1   5       15.26        0.79     11.03 o 
  17  -1   5       25.58        5.52     11.82 o 
  18  -1   5       24.51        9.46     11.82 o 
 -18   0   5       51.46       47.29     12.61 o 
 -17   0   5        1.23        7.88     11.82 o 
 -16   0   5        4.21        7.88      9.46 o 
 -15   0   5        0.02        8.67      9.46 o 
 -14   0   5       15.42        0.79      8.67 o 
 -13   0   5      572.28      584.07     48.47 o 
 -12   0   5      430.24      402.57     14.92 o 
 -11   0   5      270.07      294.56     11.90 o 
 -10   0   5      201.49      212.80      8.23 o 
  -9   0   5       52.40       80.48      5.10 o 
  -8   0   5      129.84       97.58      5.30 o 
  -7   0   5      336.51      435.82     10.86 o 
  -6   0   5      112.56       78.05      3.73 o 
  -5   0   5     6469.01     6980.03    108.77 o 
  -4   0   5     5094.30     4620.09     79.52 o 
  -3   0   5     2026.07     2630.89     44.78 o 
  -2   0   5    11301.72    17392.55    243.92 o 
  -1   0   5        0.72        2.92      1.23 o 
   0   0   5     1490.04     2049.92     32.09 o 
   1   0   5     3359.69     3431.52     43.91 o 
   2   0   5     2704.69     2723.85     34.97 o 
   3   0   5      289.68      213.07      3.73 o 
   4   0   5     1442.31     1403.49     18.52 o 
   5   0   5     1704.70     1708.08     24.98 o 
   6   0   5      315.75      330.98      7.25 o 
   7   0   5      361.29      459.17      9.32 o 
   8   0   5     1266.52     1276.24     21.97 o 
   9   0   5      424.81      573.49     13.27 o 
  10   0   5       55.06       35.46      4.61 o 
  11   0   5     1442.86     1553.39     38.82 o 
  12   0   5        0.33        7.36      5.83 o 
  13   0   5      270.33      351.31     14.92 o 
  14   0   5       37.39       16.03      7.39 o 
  15   0   5       87.04      142.97     10.98 o 
  16   0   5       57.91       94.58     13.40 o 
 -18   1   5       24.66        5.52     11.03 o 
 -17   1   5      130.74      109.56     13.40 o 
 -16   1   5       53.40       46.50     11.82 o 
 -15   1   5      313.67      392.52     22.07 o 
 -14   1   5       67.30       55.96     11.03 o 
 -13   1   5       14.62       18.13      6.69 o 
 -12   1   5        0.02       -8.28      8.28 o 
 -11   1   5      122.08      123.88      5.66 o 
 -10   1   5      675.22      672.36     13.68 o 
  -9   1   5      127.90      160.29      6.60 o 
  -8   1   5      238.52      229.06      6.66 o 
  -7   1   5        4.81        1.72      3.75 o 
  -6   1   5     1234.56     1346.35     22.65 o 
  -5   1   5      803.99     1021.58     17.25 o 
  -4   1   5      331.41      367.07      5.81 o 
  -3   1   5        4.60        4.17      1.37 o 
  -2   1   5     6512.72     8793.79    120.42 o 
  -1   1   5     2662.02     4120.70     75.69 o 
   0   1   5    15941.54    15163.23    519.42 o 
   1   1   5      376.09      235.36      6.13 o 
   2   1   5       12.91       28.82      1.82 o 
   3   1   5       21.49       90.48      2.80 o 
   4   1   5      144.67      136.08      4.13 o 
   5   1   5        9.31       46.32      2.72 o 
   6   1   5     1744.06     1873.26     27.38 o 
   7   1   5      437.19      490.69     11.64 o 
   8   1   5        9.05        2.67      3.32 o 
   9   1   5       78.71       85.02      6.06 o 
  10   1   5      629.74      755.06     21.09 o 
  11   1   5       48.51       60.32      6.95 o 
  12   1   5      660.32      549.63     18.29 o 
  13   1   5       51.80       24.63     11.82 o 
  14   1   5       90.63      128.22     13.01 o 
  15   1   5        0.00      -11.03     11.03 o 
  16   1   5        0.03        0.00     12.61 o 
 -18   2   5       12.83       14.19     11.03 o 
 -17   2   5      284.55      348.38     22.07 o 
 -16   2   5       93.28       89.07     13.40 o 
 -15   2   5        3.57        9.46     10.25 o 
 -14   2   5      153.36      147.83     11.43 o 
 -13   2   5        0.67        3.79      8.02 o 
 -12   2   5        0.03       -3.75      4.61 o 
 -11   2   5     1631.12     1791.14     35.17 o 
 -10   2   5     1275.02     1264.34     25.68 o 
  -9   2   5      441.13      513.01     10.90 o 
  -8   2   5        5.98       15.25      3.12 o 
  -7   2   5     2138.05     2317.51     37.56 o 
  -6   2   5      123.91       77.27      3.40 o 
  -5   2   5     6914.81     7243.28     91.88 o 
  -4   2   5     2225.58     2349.67     32.84 o 
  -3   2   5     2834.30     3201.17     44.27 o 
  -2   2   5     3947.41     3374.57     61.63 o 
   0   2   5       91.89      107.98      7.88 o 
   1   2   5      730.55      544.64     22.07 o 
   2   2   5     3538.60     4184.81     97.53 o 
   3   2   5      111.73       54.16      2.55 o 
   4   2   5       37.90       94.66      3.02 o 
   5   2   5     4978.07     5454.65     99.66 o 
   6   2   5      604.34      664.32     14.79 o 
   7   2   5      330.78      415.36     13.08 o 
   8   2   5       64.31      141.94      9.06 o 
   9   2   5      266.77      266.02     10.55 o 
  10   2   5      227.01      367.75     14.58 o 
  11   2   5       83.44      102.98      8.30 o 
  12   2   5        9.38        2.43      6.62 o 
  13   2   5      128.47      159.21     14.98 o 
  14   2   5       36.67       32.32     11.82 o 
  15   2   5        7.26        1.58     11.03 o 
  16   2   5        4.00       11.82     13.40 o 
 -18   3   5      109.23      142.66     15.76 o 
 -17   3   5      128.37      161.58     15.76 o 
 -16   3   5        5.05       18.92     10.25 o 
 -15   3   5        1.90        7.09      6.95 o 
 -14   3   5        0.18       -1.62      5.26 o 
 -13   3   5       14.57       15.60      6.83 o 
 -12   3   5      415.12      406.07     12.22 o 
 -11   3   5       57.40       61.05      6.40 o 
 -10   3   5      233.19      266.63      8.74 o 
  -9   3   5       10.83       11.86      5.38 o 
  -8   3   5      726.63      723.47     18.66 o 
  -7   3   5        5.40       -0.56      2.72 o 
  -6   3   5      279.47      317.94      6.71 o 
  -5   3   5      534.41      579.95      9.38 o 
  -4   3   5      204.74      128.81      3.17 o 
  -3   3   5      681.63      402.62      6.18 o 
  -2   3   5      727.23      723.63     17.83 o 
  -1   3   5      117.08      193.90     10.25 o 
   0   3   5     1751.57     1711.16     61.48 o 
   1   3   5       39.92        8.67      5.52 o 
   2   3   5     3862.04     4274.73    100.04 o 
   3   3   5     1065.48     1005.34     24.52 o 
   4   3   5     1838.13     2031.80     38.07 o 
   5   3   5      424.45      497.35      7.94 o 
   6   3   5       73.41       71.58      3.37 o 
   7   3   5      405.01      399.32      8.47 o 
   8   3   5      472.56      595.27     13.25 o 
   9   3   5       35.88      105.17     21.68 o 
  10   3   5       41.21       30.80     10.64 o 
  11   3   5        9.71        7.09      9.46 o 
  12   3   5       69.66       47.29     11.03 o 
  13   3   5        1.54       -2.36     10.25 o 
  14   3   5        9.42       13.40     11.82 o 
  15   3   5       34.09       40.20     14.19 o 
  16   3   5       11.49       16.55     14.19 o 
  17   3   5       18.71       21.28     13.40 o 
 -18   4   5       18.93        2.36     11.03 o 
 -17   4   5        3.26        0.79     10.25 o 
 -16   4   5        0.03       -7.18      7.18 o 
 -15   4   5        0.57        2.55      5.88 o 
 -14   4   5       86.20       77.48      7.06 o 
 -13   4   5      212.76      210.33      9.08 o 
 -12   4   5        0.47       -6.59      6.76 o 
 -11   4   5      400.16      405.91     11.72 o 
 -10   4   5      685.27      652.61     15.38 o 
  -9   4   5       12.40       12.67      3.88 o 
  -8   4   5      430.49      461.10     15.79 o 
  -7   4   5      231.44      167.93      4.65 o 
  -6   4   5      313.85      296.57      7.51 o 
  -5   4   5      642.23      679.79     10.55 o 
  -4   4   5     1342.09     1340.82     19.12 o 
  -3   4   5     1216.64     1124.77     21.46 o 
  -2   4   5      341.60      502.85     13.79 o 
  -1   4   5      287.47      357.84     16.55 o 
   0   4   5      442.80      405.92     18.13 o 
   2   4   5      558.01      865.60     20.62 o 
   3   4   5     2753.57     3188.72     74.68 o 
   4   4   5     7233.62     8838.81    160.87 o 
   5   4   5     2289.93     2252.36     42.45 o 
   6   4   5     1512.74     1696.63     31.65 o 
   7   4   5        4.40        6.52      2.74 o 
   8   4   5        2.02       -2.15      3.12 o 
   9   4   5       26.88       26.04      3.81 o 
  10   4   5       21.53       35.44      5.10 o 
  11   4   5      432.01      519.29     15.90 o 
  12   4   5        2.02        6.78      5.49 o 
  13   4   5       32.13       28.74      6.41 o 
  14   4   5        1.03        1.26      6.56 o 
  15   4   5        0.29       -2.89      7.14 o 
  16   4   5        0.39       -3.77      7.28 o 
  17   4   5        1.53        5.38      7.73 o 
 -17   5   5       69.47       75.67     12.61 o 
 -16   5   5       40.97       33.88     11.82 o 
 -15   5   5        0.54       -2.01      8.26 o 
 -14   5   5        0.02        5.44      5.68 o 
 -13   5   5       39.71       21.86      5.53 o 
 -12   5   5       36.95       33.88      5.76 o 
 -11   5   5      120.65      169.90      7.63 o 
 -10   5   5      145.85      108.74      5.99 o 
  -9   5   5     2078.89     2106.55     39.69 o 
  -8   5   5      185.14      150.19      6.14 o 
  -7   5   5       51.49       59.16      3.13 o 
  -6   5   5     3240.06     3352.50     46.87 o 
  -5   5   5     2532.48     2636.74     36.88 o 
  -4   5   5     2088.38     2468.10     45.92 o 
  -3   5   5     1601.86     1123.35     39.02 o 
  -2   5   5      156.38      115.99      4.03 o 
  -1   5   5      554.04      423.45      9.14 o 
   0   5   5       26.16       -2.36      5.52 o 
   2   5   5     1229.94     1452.26     34.55 o 
   3   5   5      517.08      686.02     21.68 o 
   4   5   5        0.46        4.01      3.55 o 
   5   5   5     1056.22     1171.14     23.10 o 
   6   5   5     2103.02     2471.03     66.50 o 
   7   5   5       70.96       53.78      2.93 o 
   8   5   5      321.34      327.32      7.93 o 
   9   5   5      830.53      775.75     20.49 o 
  10   5   5     1907.88     1847.43     43.87 o 
  11   5   5     1092.96     1152.92     29.15 o 
  12   5   5       30.39       26.98      5.97 o 
  13   5   5      144.06      135.33      8.59 o 
  14   5   5       34.89       37.14     10.64 o 
  15   5   5        7.29       -6.68      6.68 o 
  16   5   5        0.47       -3.27      6.79 o 
 -17   6   5       12.57       17.34     10.25 o 
 -16   6   5      127.63      149.76     14.19 o 
 -15   6   5        9.17        6.31      7.39 o 
 -14   6   5       43.22       56.29      8.31 o 
 -13   6   5        1.13        5.95      6.06 o 
 -12   6   5      412.10      450.54     18.52 o 
 -11   6   5       69.02       76.62      5.68 o 
 -10   6   5       69.95       78.22      5.80 o 
  -9   6   5      603.90      582.47     17.04 o 
  -8   6   5       15.63       20.72      3.81 o 
  -7   6   5       28.92       41.88      4.44 o 
  -6   6   5       45.34       61.41      2.59 o 
  -5   6   5       21.81       18.92      1.83 o 
  -4   6   5      450.20      507.03     11.18 o 
  -3   6   5     3300.06     3277.43     63.94 o 
  -2   6   5      173.19      126.12      4.43 o 
  -1   6   5        0.28       -1.24      1.79 o 
   0   6   5        8.88       27.40      5.12 o 
   1   6   5        1.37       57.58      3.34 o 
   2   6   5     4587.83     5596.56    129.86 o 
   3   6   5     8290.04     8765.47    262.47 o 
   4   6   5     2092.31     2635.61     77.24 o 
   5   6   5       34.54       45.07      3.58 o 
   6   6   5        3.48        5.99      4.73 o 
   7   6   5      461.67      428.78     19.70 o 
   8   6   5        5.23       -2.13      2.13 o 
   9   6   5      100.34       71.82      9.46 o 
  10   6   5      145.06      178.93      8.11 o 
  11   6   5        3.18       -0.83      4.77 o 
  12   6   5       13.66       12.84      5.37 o 
  13   6   5       12.71       24.45      6.08 o 
  14   6   5       12.34       11.53     13.01 o 
  15   6   5        0.93        0.00      6.68 o 
  16   6   5        7.60        3.50     16.55 o 
 -17   7   5        0.26       -0.79      9.46 o 
 -16   7   5        0.09        7.30      8.14 o 
 -15   7   5        0.67       -3.97      7.14 o 
 -14   7   5       45.89       45.58      7.57 o 
 -13   7   5        0.00        3.02      6.25 o 
 -12   7   5        6.97       15.11      6.41 o 
 -11   7   5        3.98       -2.05      5.52 o 
 -10   7   5        0.43       -4.92      4.92 o 
  -9   7   5        6.17        5.89      5.10 o 
  -8   7   5      105.02      100.36      6.41 o 
  -7   7   5       31.67       44.62      2.82 o 
  -6   7   5      116.83      121.25      3.48 o 
  -5   7   5     2223.26     2374.17     45.01 o 
  -4   7   5     2658.69     2931.10     48.33 o 
  -3   7   5       36.92       31.63      3.42 o 
  -2   7   5       12.43       25.14      2.95 o 
  -1   7   5        1.48        2.65      2.25 o 
   0   7   5      137.91      155.00      5.57 o 
   1   7   5      104.02      127.14      5.52 o 
   2   7   5      303.65      313.72      9.47 o 
   3   7   5      164.93      187.22      7.25 o 
   4   7   5        7.51       -0.06      3.59 o 
   5   7   5      340.56      278.69     10.03 o 
   6   7   5        5.76       -1.58      6.31 o 
   7   7   5        2.65       -3.15      6.31 o 
   8   7   5      256.79      240.40     15.76 o 
   9   7   5      359.35      378.33     20.49 o 
  10   7   5       28.72       23.85      6.31 o 
  11   7   5        1.36        4.73      4.23 o 
  12   7   5       44.33       33.47      4.93 o 
  13   7   5        3.94       -0.12      4.86 o 
  14   7   5        7.25       -1.71      5.56 o 
  15   7   5        8.04       -4.45      5.71 o 
 -16   8   5        3.15       -0.24      7.73 o 
 -15   8   5        1.83        0.32      6.56 o 
 -14   8   5        7.63       -6.31      6.41 o 
 -13   8   5        0.01       -0.82      5.97 o 
 -12   8   5       32.16       47.21     13.40 o 
 -11   8   5        5.25        6.02      5.83 o 
 -10   8   5      132.05      164.06      8.88 o 
  -9   8   5      108.01      105.29     14.19 o 
  -8   8   5      499.37      452.21     21.28 o 
  -7   8   5       46.58       24.95      2.91 o 
  -6   8   5      109.17      156.06     11.82 o 
  -5   8   5       19.07        4.73      3.64 o 
  -4   8   5      247.24      222.62      7.51 o 
  -3   8   5        7.72       29.47      4.16 o 
  -2   8   5       94.67       86.63      4.47 o 
  -1   8   5      959.36     1149.75     39.41 o 
   0   8   5     1232.24     1223.88     29.81 o 
   1   8   5      215.55      191.20      6.69 o 
   2   8   5      849.41     1036.56     25.64 o 
   3   8   5      483.91      490.68     13.93 o 
   4   8   5     7152.65     7334.02    171.10 o 
   5   8   5      688.63      752.78     39.02 o 
   6   8   5     1539.11     1438.45     52.02 o 
   7   8   5        9.99       11.82      7.88 o 
   8   8   5        9.84        3.94      7.88 o 
   9   8   5      236.62      263.26     18.13 o 
  10   8   5      195.91      179.71     14.98 o 
  11   8   5       56.33       44.14     11.03 o 
  12   8   5       32.41        0.79      9.46 o 
  13   8   5       52.09       70.94     13.40 o 
  14   8   5        0.82       -0.79     12.61 o 
  15   8   5       58.66       59.11     15.76 o 
 -16   9   5        2.75        9.46      8.00 o 
 -15   9   5        0.41        1.55      7.28 o 
 -14   9   5       21.20       24.91      7.28 o 
 -13   9   5       29.98       33.53      6.56 o 
 -12   9   5       95.82      123.81      8.31 o 
 -11   9   5       68.84       68.80      6.68 o 
 -10   9   5       10.58       28.78      5.37 o 
  -9   9   5      400.97      443.22     13.56 o 
  -8   9   5        0.40       -3.52      3.52 o 
  -7   9   5       83.39      105.62     11.03 o 
  -6   9   5       13.70       13.77      4.71 o 
  -5   9   5      125.15      118.23      7.25 o 
  -4   9   5       41.54       38.30      4.53 o 
  -3   9   5        0.29       -2.98      3.38 o 
  -2   9   5       18.85       40.90      4.73 o 
  -1   9   5      111.98      158.53      5.60 o 
   0   9   5        8.82        1.97      3.34 o 
   1   9   5      585.19      485.18     20.89 o 
   2   9   5      116.33       92.22      5.57 o 
   3   9   5      191.88      201.19      8.36 o 
   4   9   5     3076.83     3128.69    115.86 o 
   5   9   5     2865.33     2690.10     92.22 o 
   6   9   5        4.90       -1.58      7.09 o 
   7   9   5      131.33      114.29     11.03 o 
   8   9   5       58.39       67.78     10.25 o 
   9   9   5      112.67      151.33     13.40 o 
  10   9   5        2.05       -7.88      9.46 o 
  11   9   5        0.00       10.25     10.25 o 
  12   9   5       18.79        8.67     11.82 o 
  13   9   5       91.70       59.90     14.19 o 
  14   9   5       23.05       19.70     13.40 o 
 -15  10   5        2.89       -6.68      6.68 o 
 -14  10   5       18.48       21.17      7.28 o 
 -13  10   5       37.47       27.35      6.68 o 
 -12  10   5       61.91       51.16      9.46 o 
 -11  10   5      217.46      220.37     14.19 o 
 -10  10   5      935.41      925.76     23.85 o 
  -9  10   5       28.34       16.83     10.25 o 
  -8  10   5      360.11      420.89     22.07 o 
  -7  10   5      139.29      169.64      9.18 o 
  -6  10   5       16.24       12.07      5.27 o 
  -5  10   5      779.62      627.43     19.70 o 
  -4  10   5       63.81       67.08      6.13 o 
  -3  10   5      756.70      742.48     29.16 o 
  -2  10   5      678.76      711.74     37.44 o 
  -1  10   5      574.11      518.32     15.05 o 
   0  10   5       64.45       50.57      5.12 o 
   1  10   5      889.37      770.61     20.62 o 
   2  10   5      360.36      293.77     18.52 o 
   3  10   5      458.79      436.66     19.70 o 
   4  10   5      179.40      174.19     12.61 o 
   5  10   5      419.89      383.06     18.92 o 
   6  10   5        0.08       -2.36      7.09 o 
   7  10   5       48.31       46.50      9.46 o 
   8  10   5        5.24        1.58      8.67 o 
   9  10   5        0.08       -7.88      7.88 o 
  10  10   5       48.54       71.73     11.82 o 
  11  10   5       10.75       29.95     11.03 o 
  12  10   5        6.44        6.31     11.82 o 
  13  10   5       13.11       15.76     12.61 o 
 -15  11   5        0.16        5.52     14.19 o 
 -14  11   5        0.03       -5.47      5.47 o 
 -13  11   5       46.37       37.60      6.27 o 
 -12  11   5       12.81        8.60      6.31 o 
 -11  11   5       61.77       76.77      5.71 o 
 -10  11   5      178.24      220.69     18.13 o 
  -9  11   5      154.01      133.99     14.98 o 
  -8  11   5       25.04        8.67      9.46 o 
  -7  11   5       34.75       26.80      8.67 o 
  -6  11   5       50.69       64.63      9.46 o 
  -5  11   5       13.18        3.15      7.88 o 
  -4  11   5       85.82       73.30      9.46 o 
  -3  11   5        8.92       13.40      7.09 o 
  -2  11   5      155.60      130.84     11.03 o 
  -1  11   5      211.90      190.74     12.61 o 
   0  11   5      123.20      137.15     11.03 o 
   1  11   5      260.90      156.06     11.82 o 
   2  11   5      360.39      354.69     17.34 o 
   3  11   5       96.65       91.43      9.46 o 
   4  11   5      121.81      103.25     10.25 o 
   5  11   5       65.23       78.82     10.25 o 
   6  11   5       46.28       21.28      8.67 o 
   7  11   5        5.05       12.61      8.67 o 
   8  11   5       25.69       11.03      8.67 o 
   9  11   5        1.61       -2.36      9.46 o 
  10  11   5       10.74       12.61     10.25 o 
  11  11   5       11.54       20.49     11.03 o 
  12  11   5        2.35       13.40     12.61 o 
 -14  12   5       27.02       24.64      5.71 o 
 -13  12   5        0.76       -3.94     11.82 o 
 -12  12   5       86.55       78.82     14.19 o 
 -11  12   5      170.61      150.54     15.76 o 
 -10  12   5        2.86        2.36     10.25 o 
  -9  12   5       96.22       76.45     12.61 o 
  -8  12   5      148.76      117.44     13.40 o 
  -7  12   5       73.52       82.76     11.03 o 
  -6  12   5       78.03       71.73     10.25 o 
  -5  12   5        9.99        0.79      7.88 o 
  -4  12   5       74.40       78.03      9.46 o 
  -3  12   5      453.58      450.85     21.28 o 
  -2  12   5     1717.99     1602.39     57.54 o 
  -1  12   5      661.20      627.40     26.01 o 
   0  12   5        6.33        3.48      7.88 o 
   1  12   5        9.76       -0.79      7.09 o 
   2  12   5       16.24       17.34      7.88 o 
   3  12   5      328.83      340.50     18.13 o 
   4  12   5       69.67       49.66      8.67 o 
   5  12   5      101.44       90.64     11.03 o 
   6  12   5       59.84       45.72      9.46 o 
   7  12   5       47.06       40.20     10.25 o 
   8  12   5        9.29       23.65     10.25 o 
   9  12   5        4.67       -3.15      9.46 o 
  10  12   5       45.39       52.81     12.61 o 
  11  12   5        2.93        0.00     11.03 o 
 -13  13   5        6.53        3.94     12.61 o 
 -12  13   5        8.32       -6.31     11.82 o 
 -11  13   5       31.99       18.92     11.82 o 
 -10  13   5        3.34       -2.36     10.25 o 
  -9  13   5       11.84        9.46     11.03 o 
  -8  13   5       34.57       41.77     11.03 o 
  -7  13   5       92.21      104.83     12.61 o 
  -6  13   5        8.45       16.55      9.46 o 
  -5  13   5      118.78       85.91     11.03 o 
  -4  13   5        0.35       -0.79      7.88 o 
  -3  13   5       25.87       20.49      7.88 o 
  -2  13   5        2.39        6.31      7.88 o 
  -1  13   5       34.03       52.81      8.67 o 
   0  13   5       11.54       10.25      7.88 o 
   1  13   5       72.48       75.67      9.46 o 
   2  13   5       60.95       81.18      9.46 o 
   3  13   5        1.10       -3.94      7.09 o 
   4  13   5        4.56       -3.94      7.88 o 
   5  13   5       62.82       55.17     10.25 o 
   6  13   5       37.07       45.72     10.25 o 
   7  13   5       80.62       95.37     12.61 o 
   8  13   5        1.72       -9.46      9.46 o 
   9  13   5       67.22       95.37     14.19 o 
  10  13   5        9.07       13.40     12.61 o 
 -11  14   5       14.41       14.98     12.61 o 
 -10  14   5        2.77       14.98     11.82 o 
  -9  14   5        0.22       11.03     11.03 o 
  -8  14   5        6.04       10.25     10.25 o 
  -7  14   5       34.31       12.61      9.46 o 
  -6  14   5        5.40       -7.88      7.88 o 
  -5  14   5        2.64       -5.52      8.67 o 
  -4  14   5        0.18        2.36      8.67 o 
  -3  14   5        8.94        6.31      7.88 o 
  -2  14   5       67.32       67.00     10.25 o 
  -1  14   5        0.01       -2.36      7.88 o 
   0  14   5       42.79       40.99      9.46 o 
   1  14   5        2.42        3.38      5.83 o 
   2  14   5       42.46       40.99      9.46 o 
   3  14   5       20.35       32.32      9.46 o 
   4  14   5        1.97       -3.15      8.67 o 
   5  14   5        5.08        0.79      9.46 o 
   6  14   5        6.57       -8.67      8.67 o 
   7  14   5       32.93       30.74     11.03 o 
   8  14   5        4.25       -5.52     10.25 o 
   9  14   5        0.05        3.94     10.25 o 
 -10  15   5        0.63        5.52     11.82 o 
  -9  15   5       55.87       44.93     12.61 o 
  -8  15   5        0.21       -2.36     10.25 o 
  -7  15   5       13.83       10.25     10.25 o 
  -6  15   5       39.46       45.72     11.03 o 
  -5  15   5        6.89       23.65     10.25 o 
  -4  15   5       10.94       11.03      9.46 o 
  -3  15   5        0.09        1.58      8.67 o 
  -2  15   5        1.68       -7.88      7.88 o 
  -1  15   5      191.82      193.90     15.76 o 
   0  15   5       71.68       63.06     10.25 o 
   1  15   5        9.13        9.46      8.67 o 
   2  15   5        3.82        5.52      8.67 o 
   3  15   5       10.38       12.61      9.46 o 
   4  15   5       49.03       56.75     11.03 o 
   5  15   5        1.71       -2.36      9.46 o 
   6  15   5        8.86       12.61     10.25 o 
   7  15   5        0.20       11.03     11.03 o 
  -8  16   5       52.17       48.87     13.40 o 
  -7  16   5        0.25        3.94     10.25 o 
  -6  16   5        0.01       -3.94     10.25 o 
  -5  16   5        0.87        0.79      9.46 o 
  -4  16   5       22.46       27.59     10.25 o 
  -3  16   5        1.92       -8.67      8.67 o 
  -2  16   5       23.34       16.55     10.25 o 
  -1  16   5       30.14       33.89     10.25 o 
   0  16   5        1.64       -9.46      9.46 o 
   1  16   5       75.50       98.52     12.61 o 
   2  16   5        0.01       -7.09      7.88 o 
   3  16   5       66.75       79.61     12.61 o 
   4  16   5       19.35       29.16     11.03 o 
   5  16   5       44.74       68.57     13.40 o 
  -5  17   5       32.06       44.93     11.82 o 
  -4  17   5        9.71       18.13     11.03 o 
  -3  17   5       38.59       38.62     11.82 o 
  -2  17   5        0.00        1.58     10.25 o 
  -1  17   5        0.12        0.79      9.46 o 
   0  17   5        0.89       10.25     10.25 o 
   1  17   5       14.79       20.49     11.03 o 
  -2 -18   6       56.03       72.51     15.76 o 
  -1 -18   6        1.40       10.25     12.61 o 
   0 -18   6        0.01        3.94     12.61 o 
   1 -18   6        0.76       -3.94     11.82 o 
   2 -18   6       49.34       48.08     14.19 o 
   3 -18   6        1.17      -11.82     11.82 o 
   4 -18   6        1.08       10.25     13.40 o 
   5 -18   6       50.01      103.25     16.55 o 
   6 -18   6       52.43       67.00     15.76 o 
  -5 -17   6        4.59        9.74      9.18 o 
  -4 -17   6       21.11       37.77      9.74 o 
  -3 -17   6       22.31       24.43     13.40 o 
  -2 -17   6       12.67        9.46     11.82 o 
  -1 -17   6        4.21       11.03     11.82 o 
   0 -17   6        1.56       -4.73     11.82 o 
   1 -17   6       29.93       22.07     12.61 o 
   2 -17   6       19.47       29.16     13.40 o 
   3 -17   6        4.09       -7.49      7.49 o 
   4 -17   6        1.53        3.87      6.31 o 
   5 -17   6        0.01        2.26      5.12 o 
   6 -17   6        6.67       13.67      5.56 o 
   7 -17   6        7.01        8.26      5.71 o 
   8 -17   6        0.00       -4.37      6.27 o 
  -8 -16   6        1.19       -7.09     13.40 o 
  -7 -16   6      112.07      111.14     17.34 o 
  -6 -16   6      119.54      157.64     18.13 o 
  -5 -16   6       88.77      115.86     16.55 o 
  -4 -16   6        0.44       -5.52     17.73 o 
  -3 -16   6        2.37        3.67      8.07 o 
  -2 -16   6       12.33       12.84      4.39 o 
  -1 -16   6       14.58       11.98      5.52 o 
   0 -16   6       58.98       28.89      6.70 o 
   1 -16   6        0.60        2.63      4.93 o 
   2 -16   6       32.56       30.93      5.56 o 
   3 -16   6       88.36      116.40      7.40 o 
   4 -16   6       23.21       47.17     14.19 o 
   5 -16   6        2.34        4.37      7.09 o 
   6 -16   6       53.37       56.58      6.68 o 
   7 -16   6        2.17        1.30      5.97 o 
   8 -16   6        2.44        4.73      6.08 o 
   9 -16   6       36.27       45.49      8.00 o 
  10 -16   6        8.27       13.60      7.28 o 
  -9 -15   6        0.74       -3.74      5.56 o 
  -8 -15   6        0.14       -0.96      5.05 o 
  -7 -15   6        2.63       -0.61      5.00 o 
  -6 -15   6        2.65        7.09      5.91 o 
  -5 -15   6       48.19       53.49      6.18 o 
  -4 -15   6       18.10       11.78      4.86 o 
  -3 -15   6        2.53       -1.22      4.45 o 
  -2 -15   6       19.07       23.99      4.97 o 
  -1 -15   6       70.03       55.60      6.08 o 
   0 -15   6        0.26        3.69      4.77 o 
   1 -15   6       14.97        5.52      5.47 o 
   2 -15   6       41.67       42.20      6.08 o 
   3 -15   6      176.22      156.27      8.88 o 
   4 -15   6      114.98      143.44      9.85 o 
   5 -15   6        2.52       -4.76      5.83 o 
   6 -15   6       95.40      100.40      8.00 o 
   7 -15   6       10.83       15.17      6.41 o 
   8 -15   6       33.11       17.97      6.56 o 
   9 -15   6        1.32        2.11     14.98 o 
  10 -15   6        9.17       18.24      7.40 o 
  11 -15   6        0.39       -5.73     11.43 o 
  12 -15   6       54.14       76.89      9.77 o 
 -10 -14   6       32.22       40.71      6.97 o 
  -9 -14   6        2.53        8.67      6.31 o 
  -8 -14   6       20.28       26.57      6.68 o 
  -7 -14   6       38.33       38.62      6.56 o 
  -6 -14   6        0.00        4.30      5.47 o 
  -5 -14   6       15.52       17.99      5.91 o 
  -4 -14   6        4.21       10.10      5.47 o 
  -3 -14   6        0.06        0.83      4.86 o 
  -2 -14   6       23.16       49.35      5.33 o 
  -1 -14   6        3.84       -3.85      4.65 o 
   0 -14   6       87.18      103.39      7.28 o 
   1 -14   6       20.48       13.29      5.37 o 
   2 -14   6        3.69       -5.10      5.10 o 
   3 -14   6      118.35      113.85      7.88 o 
   4 -14   6       95.92       88.74      7.57 o 
   5 -14   6      123.72      126.30      8.46 o 
   6 -14   6      212.41      243.40     18.52 o 
   7 -14   6       39.51       28.04      8.67 o 
   8 -14   6      137.76      139.92      9.28 o 
   9 -14   6       54.27       88.80      8.31 o 
  10 -14   6       16.60       20.38      7.14 o 
  11 -14   6      270.60      335.69     29.56 o 
  12 -14   6       53.43       48.23     19.70 o 
  13 -14   6       29.74       42.56     11.03 o 
 -12 -13   6        1.60       -1.18      6.89 o 
 -11 -13   6        0.02       -4.89      9.06 o 
 -10 -13   6        3.65        3.82     11.43 o 
  -9 -13   6       22.03        6.40      6.08 o 
  -8 -13   6        0.92       -1.33      5.83 o 
  -7 -13   6        6.90        9.26      6.08 o 
  -6 -13   6       54.21       35.65      6.56 o 
  -5 -13   6        4.47       -2.59      5.37 o 
  -4 -13   6       26.55       37.18      5.97 o 
  -3 -13   6        3.01       -3.19      4.77 o 
  -2 -13   6       51.19       32.70      6.59 o 
  -1 -13   6      350.29      282.69      9.62 o 
   0 -13   6       39.91       62.98      6.41 o 
   1 -13   6       11.78        8.55      6.70 o 
   2 -13   6        2.39        3.15      5.10 o 
   3 -13   6       79.84       66.82      7.09 o 
   4 -13   6      378.02      340.64     12.67 o 
   5 -13   6      114.58      109.74      7.87 o 
   6 -13   6        4.87       21.17      5.83 o 
   7 -13   6       50.69       48.35     13.40 o 
   8 -13   6        7.23        6.95      7.09 o 
   9 -13   6       15.60       14.31      6.99 o 
  10 -13   6        5.03        4.00     15.76 o 
  11 -13   6       12.62       18.74      9.46 o 
  12 -13   6        2.33       -0.68      7.73 o 
  13 -13   6       20.58       30.74     10.25 o 
  14 -13   6        0.04       -6.31      9.46 o 
 -13 -12   6        0.65        4.19      7.28 o 
 -12 -12   6       19.79       10.05      7.28 o 
 -11 -12   6        2.94        3.58      6.68 o 
 -10 -12   6        0.23       -6.56      6.56 o 
  -9 -12   6       37.22       25.08     11.03 o 
  -8 -12   6        2.26        3.44      7.09 o 
  -7 -12   6      230.93      251.53     22.86 o 
  -6 -12   6      374.52      356.78     13.63 o 
  -5 -12   6       18.98       15.92      5.25 o 
  -4 -12   6      892.92      853.71     23.09 o 
  -3 -12   6      595.95      569.04     17.23 o 
  -2 -12   6      387.21      348.78     18.92 o 
  -1 -12   6       82.47       63.67      5.44 o 
   0 -12   6      228.09      199.83      9.46 o 
   1 -12   6      795.29      903.11     24.01 o 
   2 -12   6       81.76       54.86     13.01 o 
   3 -12   6       19.72       -5.20      5.25 o 
   4 -12   6      375.18      373.90     13.63 o 
   5 -12   6        1.97       -0.50      5.10 o 
   6 -12   6       55.77       74.37      6.99 o 
   7 -12   6      806.81      781.76     22.32 o 
   8 -12   6       45.15       61.48      6.99 o 
   9 -12   6       42.16       29.93      6.41 o 
  10 -12   6       65.08       67.44      8.14 o 
  11 -12   6       26.51       22.68      7.39 o 
  12 -12   6       20.58       31.67      7.73 o 
  13 -12   6       15.53       31.53     10.25 o 
  14 -12   6        0.46        0.79      9.46 o 
 -13 -11   6        7.48       11.03      7.87 o 
 -12 -11   6       28.52       28.12      7.87 o 
 -11 -11   6        1.31        2.69      6.41 o 
 -10 -11   6        1.24        0.27      6.25 o 
  -9 -11   6       84.90       94.70     16.95 o 
  -8 -11   6       79.49       99.48      9.46 o 
  -7 -11   6       61.50       87.25      7.73 o 
  -6 -11   6       63.58       59.02      6.82 o 
  -5 -11   6       18.09       23.31     11.03 o 
  -4 -11   6       29.66       22.71      6.31 o 
  -3 -11   6        0.54        2.32      3.81 o 
  -2 -11   6       32.86       48.30      6.82 o 
  -1 -11   6       39.75       45.32      4.24 o 
   0 -11   6        9.49        7.26      4.04 o 
   1 -11   6        6.16        6.55      3.71 o 
   2 -11   6      206.73      153.78      6.60 o 
   3 -11   6       17.94       34.67      5.20 o 
   4 -11   6       27.51       29.71      6.07 o 
   5 -11   6     4675.75     4883.34     88.65 o 
   6 -11   6     2156.13     2083.48     40.15 o 
   7 -11   6       22.25       33.19      5.21 o 
   8 -11   6       12.97       13.76      8.07 o 
   9 -11   6        8.21       -0.54      4.75 o 
  10 -11   6       21.91       25.47      9.42 o 
  11 -11   6       40.58       33.20      5.99 o 
  12 -11   6       32.72       39.57      6.55 o 
  13 -11   6        1.70       -2.12      7.88 o 
  14 -11   6       33.25       41.75      8.07 o 
  15 -11   6        0.10       -2.14      7.74 o 
 -14 -10   6        0.50       -1.91      7.57 o 
 -13 -10   6        6.39        9.24      7.73 o 
 -12 -10   6       13.33       18.31      6.99 o 
 -11 -10   6       57.34       54.75      8.31 o 
 -10 -10   6      369.74      346.53     19.31 o 
  -9 -10   6        0.14        1.20      6.25 o 
  -8 -10   6      163.70      207.47     10.98 o 
  -7 -10   6      239.99      262.13      9.31 o 
  -6 -10   6      426.63      387.17     11.21 o 
  -5 -10   6      182.50      173.49      7.30 o 
  -4 -10   6      118.59      175.38      7.30 o 
  -3 -10   6        6.67        2.15      3.81 o 
  -2 -10   6     1470.18     1544.43     30.03 o 
  -1 -10   6      783.76      744.74     15.24 o 
   0 -10   6     1259.35     1331.10     50.87 o 
   1 -10   6      106.22      137.66      5.99 o 
   2 -10   6      189.91      181.68      7.17 o 
   3 -10   6        0.87        1.06      3.71 o 
   4 -10   6      369.09      359.96     10.04 o 
   5 -10   6        0.19        3.19      4.28 o 
   6 -10   6      494.62      511.23     13.09 o 
   7 -10   6     1288.52     1180.99     24.70 o 
   8 -10   6      143.66      158.51      7.55 o 
   9 -10   6        0.03       -0.94      8.77 o 
  10 -10   6       41.67       41.44      5.88 o 
  11 -10   6        2.52       -4.90      4.90 o 
  12 -10   6       19.94       13.14      5.44 o 
  13 -10   6        5.70        0.66      6.95 o 
  14 -10   6       54.23       54.93      8.30 o 
  15 -10   6       78.12       73.79      9.43 o 
  16 -10   6       20.21       34.43     14.98 o 
 -15  -9   6        3.33       11.03     10.25 o 
 -14  -9   6        6.48        9.57      7.73 o 
 -13  -9   6        5.83        3.60      7.57 o 
 -12  -9   6        0.03        2.21      8.67 o 
 -11  -9   6       10.18       11.16      6.82 o 
 -10  -9   6      448.94      428.55     15.70 o 
  -9  -9   6      698.14      632.31     15.77 o 
  -8  -9   6       22.34       12.68      4.75 o 
  -7  -9   6      130.74      126.93      6.60 o 
  -6  -9   6        9.52       12.94      4.04 o 
  -5  -9   6       44.85       46.78      4.75 o 
  -4  -9   6       15.30       28.54      4.50 o 
  -3  -9   6       48.16       63.15      4.61 o 
  -2  -9   6      426.12      417.45     17.95 o 
  -1  -9   6      528.13      651.07     14.47 o 
   0  -9   6       30.33       13.94      2.85 o 
   1  -9   6     1900.66     1964.50     44.82 o 
   2  -9   6      249.00      259.69      7.04 o 
   3  -9   6      255.22      252.44      8.09 o 
   4  -9   6        1.62        1.86      3.47 o 
   5  -9   6      162.49      116.20      5.82 o 
   6  -9   6        0.17        3.43      3.88 o 
   7  -9   6      193.06      135.24      6.45 o 
   8  -9   6      287.87      333.18     10.50 o 
   9  -9   6      196.20      181.88      8.22 o 
  10  -9   6      165.06      171.28      7.98 o 
  11  -9   6        0.44       -5.53      5.53 o 
  12  -9   6      198.36      123.54     11.57 o 
  13  -9   6        4.23        0.43      6.06 o 
  14  -9   6       36.60       53.01     18.92 o 
  15  -9   6        0.06        0.39      7.49 o 
  16  -9   6        0.95       -0.79      7.25 o 
 -15  -8   6        7.42       -0.79      9.46 o 
 -14  -8   6        4.59       13.27      8.14 o 
 -13  -8   6       13.96       14.75      7.28 o 
 -12  -8   6       53.09       49.62      6.70 o 
 -11  -8   6      132.14      129.36      7.63 o 
 -10  -8   6      223.70      210.68      9.15 o 
  -9  -8   6        6.08        7.27      4.61 o 
  -8  -8   6      104.22      109.51      6.45 o 
  -7  -8   6       17.81       17.15      4.14 o 
  -6  -8   6      291.84      326.05      9.58 o 
  -5  -8   6       79.39       64.41      4.64 o 
  -4  -8   6      387.27      389.78     16.07 o 
  -3  -8   6      175.33      206.60      6.11 o 
  -2  -8   6        4.47       -2.45      2.45 o 
  -1  -8   6     2204.41     2340.48     47.78 o 
   0  -8   6      351.30      474.25      8.93 o 
   1  -8   6      831.14      856.41     15.39 o 
   2  -8   6     3564.45     3297.90     52.76 o 
   3  -8   6      134.49      139.34      5.08 o 
   4  -8   6     1526.11     1556.87     26.37 o 
   5  -8   6      198.05      225.11      9.56 o 
   6  -8   6      233.58      235.52      8.17 o 
   7  -8   6       17.28       11.35      3.54 o 
   8  -8   6      167.39      150.08      6.91 o 
   9  -8   6      103.33       79.12      5.88 o 
  10  -8   6       35.39       21.62      5.36 o 
  11  -8   6      114.21       66.66      6.45 o 
  12  -8   6      254.51      265.82     10.23 o 
  13  -8   6       75.24       61.01      7.51 o 
  14  -8   6       44.84       52.13      7.51 o 
  15  -8   6      159.47      178.41     12.61 o 
  16  -8   6        3.68      -11.03     11.03 o 
  17  -8   6        0.23       -5.12     11.43 o 
 -16  -7   6        8.51        9.46     10.25 o 
 -15  -7   6        4.17       -7.88      9.46 o 
 -14  -7   6        5.03        1.18      5.78 o 
 -13  -7   6        2.75       -5.53      5.53 o 
 -12  -7   6        0.06       -5.41      5.41 o 
 -11  -7   6       19.51        2.41      5.10 o 
 -10  -7   6      655.89      699.09     16.98 o 
  -9  -7   6     1407.07     1400.93     28.54 o 
  -8  -7   6      107.30      115.97      6.18 o 
  -7  -7   6      411.34      408.87     10.69 o 
  -6  -7   6      106.61      150.91      6.60 o 
  -5  -7   6      308.94      278.02      7.08 o 
  -4  -7   6        3.38       -2.54      2.54 o 
  -3  -7   6      360.30      462.31     10.47 o 
  -2  -7   6       24.14       33.61      3.04 o 
  -1  -7   6      488.53      428.82      9.00 o 
   0  -7   6      210.76      232.18      5.52 o 
   1  -7   6      264.91      255.23      6.38 o 
   2  -7   6        7.43        6.60      2.45 o 
   3  -7   6       83.66      123.90      4.62 o 
   4  -7   6     1675.18     2021.37     33.36 o 
   5  -7   6        0.52        6.86      2.91 o 
   6  -7   6     1652.23     1811.04     30.50 o 
   7  -7   6       49.17       64.18      4.23 o 
   8  -7   6        2.25        0.78      3.19 o 
   9  -7   6       77.47       53.91      4.63 o 
  10  -7   6      557.62      561.57     16.99 o 
  11  -7   6      356.20      273.42     12.43 o 
  12  -7   6       66.81       56.17      7.48 o 
  13  -7   6      118.28      105.95      9.18 o 
  14  -7   6       15.99        7.47      6.95 o 
  15  -7   6        9.06        4.06      7.18 o 
  16  -7   6       52.42       46.11      9.18 o 
  17  -7   6        7.37       17.73     15.37 o 
 -16  -6   6        0.04       12.09      8.07 o 
 -15  -6   6        7.15        6.36      7.51 o 
 -14  -6   6       11.28       -1.92      6.95 o 
 -13  -6   6       55.52       55.19      6.91 o 
 -12  -6   6        0.38       -4.72      4.96 o 
 -11  -6   6       28.89       20.17      5.36 o 
 -10  -6   6      288.41      254.99      9.31 o 
  -9  -6   6       16.25       13.69      4.69 o 
  -8  -6   6      212.96      246.01      8.58 o 
  -7  -6   6      906.52      897.13     16.58 o 
  -6  -6   6      775.08      795.91     14.87 o 
  -5  -6   6        8.66       13.12      2.84 o 
  -4  -6   6      552.17      433.99      9.12 o 
  -3  -6   6      843.21      903.95     21.27 o 
  -2  -6   6      567.67      654.91     12.17 o 
  -1  -6   6      730.05      857.95     17.41 o 
   0  -6   6       24.55       18.24      5.79 o 
   1  -6   6      893.50      836.96     14.83 o 
   2  -6   6    12698.67    14285.72    219.25 o 
   3  -6   6      613.86      953.66     16.66 o 
   4  -6   6     1624.81     1891.44     31.10 o 
   5  -6   6      886.46      651.15     12.45 o 
   6  -6   6        1.13        0.29      2.80 o 
   7  -6   6       42.92       50.08      4.12 o 
   8  -6   6       63.02      109.94      6.14 o 
   9  -6   6      355.91      267.52      7.96 o 
  10  -6   6      438.73      285.11      8.33 o 
  11  -6   6       18.02       11.48      4.66 o 
  12  -6   6        3.29        4.43      5.83 o 
  13  -6   6       68.25       73.84      8.07 o 
  14  -6   6        0.02       -5.52     11.03 o 
  15  -6   6       31.21       31.57      7.51 o 
  16  -6   6        3.05        5.12      7.80 o 
  17  -6   6       49.06       62.79      9.18 o 
 -17  -5   6      124.05      182.04     18.52 o 
 -16  -5   6        5.20       -7.82     11.03 o 
 -15  -5   6       95.47       94.75     14.58 o 
 -14  -5   6       19.13       11.82      7.25 o 
 -13  -5   6        1.41        2.32      5.23 o 
 -12  -5   6      302.65      290.07     10.60 o 
 -11  -5   6      253.11      314.68     10.52 o 
 -10  -5   6      300.46      251.42     11.34 o 
  -9  -5   6      235.95      242.65      8.79 o 
  -8  -5   6      352.78      308.11     11.06 o 
  -7  -5   6      370.16      338.06      8.25 o 
  -6  -5   6     1124.20     1106.88     19.52 o 
  -5  -5   6      262.13      435.71      9.12 o 
  -4  -5   6      203.79      250.50      6.34 o 
  -3  -5   6     1096.43     1128.84     19.12 o 
  -2  -5   6     3658.82     3248.84     51.41 o 
  -1  -5   6        0.02       16.70      2.31 o 
   0  -5   6     2659.88     3413.57     48.79 o 
   1  -5   6      157.97      274.83      6.34 o 
   2  -5   6     3776.64     3767.26     57.25 o 
   3  -5   6      138.35      106.37      4.23 o 
   4  -5   6      819.33      626.32     13.68 o 
   5  -5   6      226.17      267.99      6.77 o 
   6  -5   6      323.53      240.67      6.54 o 
   7  -5   6       13.29       24.95      3.40 o 
   8  -5   6        0.06        7.17      3.17 o 
   9  -5   6      363.14      459.69     10.59 o 
  10  -5   6      240.35      209.01      7.37 o 
  11  -5   6      254.66      264.79      8.28 o 
  12  -5   6        4.86       -5.14      5.14 o 
  13  -5   6      198.96      113.27      8.63 o 
  14  -5   6       36.56       23.43      6.95 o 
  15  -5   6      185.52      215.48     11.97 o 
  16  -5   6       52.91       50.30      9.46 o 
  17  -5   6        3.07       -5.16     12.61 o 
 -17  -4   6       15.38       17.67      7.95 o 
 -16  -4   6       16.72       22.86     11.82 o 
 -15  -4   6        5.54        8.67     10.25 o 
 -14  -4   6       20.43       14.19     10.25 o 
 -13  -4   6       70.34       81.91     13.01 o 
 -12  -4   6      589.18      552.99     42.56 o 
 -11  -4   6        7.78        7.21      5.83 o 
 -10  -4   6      384.65      337.86     10.72 o 
  -9  -4   6      496.69      534.56     13.74 o 
  -8  -4   6     2581.60     2536.98     48.93 o 
  -7  -4   6     1042.38      995.15     17.85 o 
  -6  -4   6     3176.14     3310.73     53.07 o 
  -5  -4   6      716.93      664.57     12.37 o 
  -4  -4   6     1145.18      969.01     16.66 o 
  -3  -4   6        2.37       -0.57      2.68 o 
  -2  -4   6       66.50       85.95      4.66 o 
  -1  -4   6       75.17       25.92      2.31 o 
   0  -4   6      256.04      267.58      5.98 o 
   1  -4   6      106.09      122.87      4.12 o 
   2  -4   6     1814.78     1503.93     22.30 o 
   3  -4   6     6365.64     7555.04    117.50 o 
   4  -4   6    15536.64    17097.05    263.63 o 
   5  -4   6    10848.10    12084.13    186.83 o 
   6  -4   6      184.88      136.13      5.06 o 
   7  -4   6     1304.45     1082.56     19.12 o 
   8  -4   6     1010.39     1038.21     18.81 o 
   9  -4   6      837.51      873.76     18.87 o 
  10  -4   6      109.88      154.06      8.19 o 
  11  -4   6       22.94       14.83      3.91 o 
  12  -4   6      351.24      312.62     10.87 o 
  13  -4   6        5.64        6.12      5.72 o 
  14  -4   6        0.51       -6.39      6.39 o 
  15  -4   6       97.47      149.11     13.79 o 
  16  -4   6       18.14       18.25      7.51 o 
  17  -4   6       23.56       14.98      8.36 o 
  18  -4   6       12.63       30.74     12.61 o 
 -17  -3   6       36.04        4.73     11.03 o 
 -16  -3   6        1.95       -1.58     10.25 o 
 -15  -3   6      148.19      152.91     14.98 o 
 -14  -3   6      128.76      100.89     12.61 o 
 -13  -3   6      492.67      450.85     22.07 o 
 -12  -3   6      205.25      239.20     12.22 o 
 -11  -3   6      105.11      116.68      7.12 o 
 -10  -3   6      311.79      383.11     11.64 o 
  -9  -3   6      367.88      389.70     11.05 o 
  -8  -3   6      802.82      949.88     20.54 o 
  -7  -3   6        7.33       -0.06      3.58 o 
  -6  -3   6     1209.57     1375.01     32.76 o 
  -5  -3   6     2873.81     3791.70     70.85 o 
  -4  -3   6       98.27      231.01      5.79 o 
  -3  -3   6      365.38      365.96      8.77 o 
  -2  -3   6        5.27        4.32      2.17 o 
  -1  -3   6     1056.40      740.05     16.52 o 
   0  -3   6     3540.85     3815.88     59.82 o 
   1  -3   6    19167.08    19046.75    294.30 o 
   2  -3   6      906.06      975.36     16.54 o 
   3  -3   6      529.84      655.60     11.58 o 
   4  -3   6     1383.96     1327.56     21.97 o 
   5  -3   6      873.95      703.55     12.77 o 
   6  -3   6      404.17      576.27     11.27 o 
   7  -3   6     1106.26     1506.60     25.31 o 
   8  -3   6      611.82      542.49     11.07 o 
   9  -3   6      269.20      257.09      7.41 o 
  10  -3   6        0.77        1.51      3.33 o 
  11  -3   6      858.12      824.21     18.75 o 
  12  -3   6      775.13      827.11     19.16 o 
  13  -3   6      104.18       67.74      6.80 o 
  14  -3   6        4.17        5.95      5.53 o 
  15  -3   6       53.76       62.56      9.85 o 
  16  -3   6        2.06        6.45      7.51 o 
  17  -3   6        7.03       22.86     11.03 o 
  18  -3   6       13.05       20.49     11.82 o 
 -17  -2   6        1.32       -8.67     11.03 o 
 -16  -2   6        0.03        0.00     11.03 o 
 -15  -2   6       42.13       59.11     11.03 o 
 -14  -2   6      116.12      103.25     12.61 o 
 -13  -2   6      519.15      524.15     24.43 o 
 -12  -2   6       55.19       67.62      8.96 o 
 -11  -2   6      870.09      965.10     25.35 o 
 -10  -2   6        0.24        0.73      4.18 o 
  -9  -2   6        3.69       -2.10      3.64 o 
  -8  -2   6      467.68      450.09     11.58 o 
  -7  -2   6       19.31       16.66      3.64 o 
  -6  -2   6       30.29       17.99      3.56 o 
  -5  -2   6     1097.02      880.25     18.25 o 
  -4  -2   6     2782.49     3065.15     66.54 o 
  -3  -2   6        7.15       27.62      2.86 o 
  -2  -2   6        9.13        8.08      1.97 o 
  -1  -2   6     1102.44     1160.14     18.92 o 
   0  -2   6    14627.70    17031.72    218.61 o 
   1  -2   6     2387.18     2359.08     33.70 o 
   2  -2   6     7981.09     8497.62    119.89 o 
   3  -2   6     3982.40     4169.51     65.30 o 
   4  -2   6     6834.55     7150.89    111.11 o 
   5  -2   6      271.40      273.30      6.34 o 
   6  -2   6      939.77     1302.58     21.97 o 
   7  -2   6     1285.71     1218.51     20.90 o 
   8  -2   6        5.55       19.94      3.75 o 
   9  -2   6      110.17      112.09      6.71 o 
  10  -2   6      288.95      447.90     11.94 o 
  11  -2   6        0.14       -4.68      4.69 o 
  12  -2   6      192.38      176.31      8.40 o 
  13  -2   6       60.72       51.52      6.21 o 
  14  -2   6       58.00       35.80      6.34 o 
  15  -2   6        0.66       14.19     10.25 o 
  16  -2   6       90.55       98.52     14.19 o 
  17  -2   6      151.04      141.09     16.55 o 
  18  -2   6        4.05        8.67     11.82 o 
 -18  -1   6        8.39       -3.15     11.03 o 
 -17  -1   6        0.98      -11.03     11.03 o 
 -16  -1   6       10.54        2.36     10.25 o 
 -15  -1   6        3.19       16.55     10.25 o 
 -14  -1   6        0.29        5.52      8.67 o 
 -13  -1   6      258.34      198.62     14.98 o 
 -12  -1   6      340.95      319.86     20.89 o 
 -11  -1   6      108.82      130.84     11.33 o 
 -10  -1   6      286.25      294.52     11.02 o 
  -9  -1   6      361.60      355.76     10.27 o 
  -8  -1   6      519.43      711.79     16.16 o 
  -7  -1   6     3112.78     3191.34     60.25 o 
  -6  -1   6     4087.11     4608.05    102.89 o 
  -5  -1   6        9.40        3.59      2.86 o 
  -4  -1   6     1690.31     1755.57     33.37 o 
  -3  -1   6     8812.58    10445.79    189.90 o 
  -2  -1   6     4609.51     4241.53     67.76 o 
  -1  -1   6    19137.39    21736.06    280.01 o 
   0  -1   6      285.00      385.99      5.70 o 
   1  -1   6    12131.74    13488.32    159.59 o 
   2  -1   6     7921.46    10416.39    123.13 o 
   3  -1   6        5.15        3.91      1.48 o 
   4  -1   6      169.90      311.91      5.82 o 
   5  -1   6     3588.13     3861.86     60.73 o 
   6  -1   6     1940.99     1512.57     25.11 o 
   7  -1   6      165.79      192.88      6.48 o 
   8  -1   6      319.19      372.90      8.52 o 
   9  -1   6        2.28        2.68      3.01 o 
  10  -1   6      462.98      443.67     18.00 o 
  11  -1   6     1262.69     1141.14     36.08 o 
  12  -1   6     1586.90     1546.33     31.40 o 
  13  -1   6       18.46       16.52      6.62 o 
  14  -1   6       96.70       65.94     10.25 o 
  15  -1   6        5.60       -2.77      7.51 o 
  16  -1   6        1.08      -10.25     10.25 o 
  17  -1   6        0.02        9.46     11.03 o 
 -18   0   6        0.33       -4.73     11.82 o 
 -17   0   6        2.07       -3.94     10.25 o 
 -16   0   6      315.40      338.92     20.49 o 
 -15   0   6       64.63       60.69     11.03 o 
 -14   0   6       79.56       63.06     11.03 o 
 -13   0   6       49.53       38.84      7.18 o 
 -12   0   6     1440.04     1516.55     85.52 o 
 -11   0   6     1323.69     1266.71     46.50 o 
 -10   0   6      301.01      268.50      9.03 o 
  -9   0   6      159.37      218.22     12.42 o 
  -8   0   6      972.16      863.37     24.04 o 
  -7   0   6      248.96      276.71      8.11 o 
  -6   0   6     1021.19      910.09     18.71 o 
  -5   0   6      568.18      568.48     12.23 o 
  -4   0   6       33.79       18.61      2.31 o 
  -3   0   6     2032.27     2014.26     28.92 o 
  -2   0   6     2782.35     2283.58     32.47 o 
  -1   0   6       89.82      121.23      2.94 o 
   0   0   6    14423.69    16441.86    254.88 o 
   1   0   6     3946.49     4056.94     51.94 o 
   2   0   6     4141.10     3855.25     49.22 o 
   3   0   6      233.16      342.27      5.67 o 
   4   0   6      474.89      330.78      5.26 o 
   5   0   6      138.01      300.26      6.81 o 
   6   0   6      207.59      131.68      3.99 o 
   7   0   6       22.58       40.89      3.12 o 
   8   0   6     2133.73     2001.97     38.45 o 
   9   0   6       35.57       23.71      3.88 o 
  10   0   6     1259.31     1336.54     68.97 o 
  11   0   6     1970.73     1971.33     48.01 o 
  12   0   6      146.74      119.12     10.25 o 
  13   0   6       91.68      104.93      9.43 o 
  14   0   6      358.10      324.91     24.04 o 
  15   0   6      147.92      121.54     10.55 o 
  16   0   6       63.84       53.60     14.19 o 
 -18   1   6        0.12      -10.25     11.82 o 
 -17   1   6       74.63       74.88     12.61 o 
 -16   1   6        1.68       -0.79     10.25 o 
 -15   1   6       36.42       40.20     11.03 o 
 -14   1   6      153.08      125.98      9.43 o 
 -13   1   6       12.09        5.55      6.62 o 
 -12   1   6      131.22      106.49      8.52 o 
 -11   1   6      112.94      125.08      8.30 o 
 -10   1   6      525.19      450.34     10.59 o 
  -9   1   6       61.64       67.55      4.12 o 
  -8   1   6        1.70       10.98      2.94 o 
  -7   1   6        0.70        6.33      2.84 o 
  -6   1   6      528.65      485.91     10.58 o 
  -5   1   6     6511.10     7272.20    102.19 o 
  -4   1   6     4962.08     4998.52     63.57 o 
  -3   1   6     1809.46     2229.54     31.07 o 
  -2   1   6    16735.92    19034.28    260.95 o 
  -1   1   6     6035.04     6329.97    147.14 o 
   0   1   6     3961.33     3614.32     70.48 o 
   1   1   6      341.26      221.89      5.48 o 
   2   1   6     3504.77     3456.28     56.10 o 
   3   1   6     3242.09     3075.74     48.04 o 
   4   1   6       32.44       37.62      2.24 o 
   5   1   6      184.13      189.75      4.87 o 
   6   1   6      327.22      337.04      7.62 o 
   7   1   6      505.45      486.46      9.66 o 
   8   1   6      324.48      176.83      8.07 o 
   9   1   6       46.52       30.51      5.49 o 
  10   1   6       78.90       91.77      7.18 o 
  11   1   6       95.47      100.78      8.07 o 
  12   1   6       15.63        3.15      6.13 o 
  13   1   6       17.04        9.14      6.82 o 
  14   1   6       34.32       22.86     11.03 o 
  15   1   6       15.73       17.34     12.61 o 
  16   1   6        2.22       -6.31     12.61 o 
 -18   2   6       14.71       21.28     12.61 o 
 -17   2   6       21.76       35.47     11.82 o 
 -16   2   6       81.70       64.63     11.03 o 
 -15   2   6       24.49       19.70      9.46 o 
 -14   2   6       88.74       98.67      9.08 o 
 -13   2   6        0.15       -6.95     10.25 o 
 -12   2   6      600.11      569.76     14.63 o 
 -11   2   6     1241.95     1209.06     25.34 o 
 -10   2   6        7.83        4.73      4.34 o 
  -9   2   6        4.39        7.62      3.64 o 
  -8   2   6      232.27      214.09      6.32 o 
  -7   2   6     2191.07     2171.51     52.33 o 
  -6   2   6     2173.51     2461.54     42.41 o 
  -5   2   6     3236.19     4202.02     59.72 o 
  -4   2   6     2127.99     2166.55     30.36 o 
  -3   2   6     4004.66     4143.72     57.04 o 
  -2   2   6     2039.26     2085.81     49.05 o 
  -1   2   6      193.33      114.29      4.73 o 
   0   2   6     2630.51     3180.35    111.92 o 
   1   2   6     4902.43     4578.61    159.21 o 
   2   2   6     3877.70     4164.00     96.98 o 
   3   2   6        8.12       40.93      2.40 o 
   4   2   6     1251.42     1477.07     20.82 o 
   5   2   6     1644.89     1951.13     31.14 o 
   6   2   6      149.42      101.62      3.72 o 
   7   2   6      578.97      472.96      9.40 o 
   8   2   6      852.81      766.82     38.23 o 
   9   2   6      134.76      132.04      7.51 o 
  10   2   6      694.67      652.12     54.78 o 
  11   2   6      207.44      222.86     23.65 o 
  12   2   6      485.19      552.52     27.59 o 
  13   2   6      124.46      144.24     14.98 o 
  14   2   6        0.90        3.15     10.25 o 
  15   2   6       80.23       93.01     14.98 o 
  16   2   6        2.02        7.88     13.40 o 
  17   2   6        5.25       13.40     14.19 o 
 -18   3   6        9.19       11.82     11.82 o 
 -17   3   6      100.61      141.09     14.19 o 
 -16   3   6        0.60       -3.94      9.46 o 
 -15   3   6       29.20       39.10      8.14 o 
 -14   3   6      166.69      200.07     12.29 o 
 -13   3   6      477.24      439.36     12.98 o 
 -12   3   6        2.71       -2.21      4.96 o 
 -11   3   6      243.78      240.56      9.15 o 
 -10   3   6       22.29       10.64      4.38 o 
  -9   3   6      472.44      377.28     10.12 o 
  -8   3   6     1447.19     1321.52     25.80 o 
  -7   3   6      312.58      286.50      6.26 o 
  -6   3   6      756.94      692.95     12.40 o 
  -5   3   6       22.31       41.79      2.68 o 
  -4   3   6       86.19      132.96      3.21 o 
  -3   3   6       12.06        7.94      2.09 o 
  -2   3   6      771.98      681.42     16.72 o 
  -1   3   6     2019.47     2102.90     74.88 o 
   0   3   6      210.16      253.80     13.40 o 
   1   3   6      703.19      584.05     23.65 o 
   2   3   6     2337.40     2527.34     59.63 o 
   3   3   6    15677.71    18044.19    418.00 o 
   4   3   6      468.92      479.60     10.27 o 
   5   3   6       65.80      165.10      3.41 o 
   6   3   6       13.47       44.46      2.88 o 
   7   3   6       31.06       13.54      3.30 o 
   8   3   6     1372.03     1469.44     27.91 o 
   9   3   6       23.34       25.10      5.27 o 
  10   3   6       16.79       17.34      7.88 o 
  11   3   6      334.22      327.10     19.70 o 
  12   3   6        8.82       16.55      9.46 o 
  13   3   6      105.22       97.74     14.19 o 
  14   3   6        2.46       12.61     11.03 o 
  15   3   6      164.61      183.65     18.92 o 
  16   3   6       49.25       43.35     14.98 o 
  17   3   6        7.82        0.00     13.40 o 
 -17   4   6       19.34       15.76     11.03 o 
 -16   4   6       12.55       27.22      7.18 o 
 -15   4   6       66.75       74.26      7.30 o 
 -14   4   6        0.45        1.41      5.33 o 
 -13   4   6        0.12        2.62      5.31 o 
 -12   4   6        8.90        9.09      5.07 o 
 -11   4   6        6.07       -1.39      4.64 o 
 -10   4   6      137.76       76.31      5.56 o 
  -9   4   6      662.44      575.93     13.59 o 
  -8   4   6     1071.42      992.75     20.19 o 
  -7   4   6      128.77      152.50      5.58 o 
  -6   4   6       63.29       97.45      3.21 o 
  -5   4   6      196.38      141.07      3.64 o 
  -4   4   6     1912.93     1607.85     30.49 o 
  -3   4   6     5870.80     6655.18    206.11 o 
  -2   4   6       77.98       29.98      3.55 o 
  -1   4   6     1397.23     1511.75     55.17 o 
   0   4   6      434.35      708.58     28.37 o 
   1   4   6      236.24      275.08     14.19 o 
   2   4   6     1745.72     2302.31     77.24 o 
   3   4   6      500.96      397.65     10.59 o 
   4   4   6     2080.34     2290.24     54.34 o 
   5   4   6      102.89      105.04      4.38 o 
   6   4   6      135.25      128.99      3.56 o 
   7   4   6      957.87      952.67     20.52 o 
   8   4   6      364.57      300.26      6.62 o 
   9   4   6       59.70       83.04      5.83 o 
  10   4   6        0.48       -4.36      4.36 o 
  11   4   6       41.36        1.89      8.28 o 
  12   4   6      127.50       94.73      6.99 o 
  13   4   6       10.55       15.73      5.97 o 
  14   4   6      228.90      221.77     11.35 o 
  15   4   6       12.57        1.27      6.68 o 
  16   4   6       61.50       73.28      8.71 o 
 -17   5   6        0.42        3.15     10.25 o 
 -16   5   6       50.11       47.29     11.03 o 
 -15   5   6        0.66        4.10      6.82 o 
 -14   5   6       50.05       54.06      7.57 o 
 -13   5   6        5.36        4.86      5.07 o 
 -12   5   6       20.39       15.76      5.10 o 
 -11   5   6       58.45       49.05      7.47 o 
 -10   5   6      257.40      229.03      8.80 o 
  -9   5   6       20.90       13.50      4.28 o 
  -8   5   6       25.02       14.77      3.58 o 
  -7   5   6      392.70      392.54      7.37 o 
  -6   5   6      941.04      848.37     12.99 o 
  -5   5   6      287.70      387.54      7.94 o 
  -4   5   6      203.07      353.92     18.02 o 
  -3   5   6     1188.49     1232.81     30.10 o 
  -2   5   6     4959.90     4736.65     91.52 o 
  -1   5   6       79.49       79.61      7.88 o 
   0   5   6        1.11        3.94      5.52 o 
   2   5   6      362.45      321.98      8.36 o 
   3   5   6       69.79       75.29      3.90 o 
   4   5   6     1038.43      890.88     22.29 o 
   5   5   6      727.90      760.02     17.42 o 
   6   5   6       43.31       13.60      3.32 o 
   7   5   6      168.52      254.59     14.19 o 
   8   5   6        6.73       17.16      2.59 o 
   9   5   6       76.76       66.25      4.77 o 
  10   5   6      424.08      395.17     28.77 o 
  11   5   6       10.12       50.87      5.97 o 
  12   5   6      110.24       94.50      7.28 o 
  13   5   6       19.96       25.12      6.08 o 
  14   5   6        2.12        8.84      8.28 o 
  15   5   6        0.18       -5.77      6.18 o 
  16   5   6        1.11       -6.79      6.79 o 
 -17   6   6       54.89       59.90     11.82 o 
 -16   6   6       24.44       23.02      7.87 o 
 -15   6   6       14.63        2.18      6.99 o 
 -14   6   6        3.51       13.40      9.46 o 
 -13   6   6       28.02       22.46      6.41 o 
 -12   6   6        2.44        3.43      6.25 o 
 -11   6   6       69.03       40.64      6.25 o 
 -10   6   6       43.47       53.05      6.41 o 
  -9   6   6        2.95       -3.71      3.71 o 
  -8   6   6     1288.02     1386.94     34.12 o 
  -7   6   6      303.35      272.04      6.15 o 
  -6   6   6     1197.94     1458.88     27.27 o 
  -5   6   6       24.38       22.90      3.32 o 
  -4   6   6       22.35       50.44      3.90 o 
  -3   6   6        5.89       12.56      2.65 o 
  -2   6   6      110.87      165.62      5.60 o 
  -1   6   6     1541.15     1668.01     33.27 o 
   0   6   6     1021.91      843.37     33.89 o 
   1   6   6      680.26      818.14     27.59 o 
   2   6   6     3956.91     3910.63     91.12 o 
   3   6   6      377.59      300.40      8.92 o 
   4   6   6       23.55       31.26      3.90 o 
   5   6   6     1611.39     1743.89     42.36 o 
   6   6   6       46.38       39.10      7.09 o 
   7   6   6       30.47       21.28      7.09 o 
   8   6   6      798.98      766.12     31.53 o 
   9   6   6      208.24      197.84     14.98 o 
  10   6   6      183.25      147.22      6.79 o 
  11   6   6       25.44       42.59      4.93 o 
  12   6   6       10.43        9.10     10.64 o 
  13   6   6        9.95       14.33      6.70 o 
  14   6   6        6.89        7.62      6.70 o 
  15   6   6        3.15       -6.18      6.18 o 
  16   6   6        5.90       -1.51      6.18 o 
 -17   7   6        0.91       -6.31     10.25 o 
 -16   7   6        1.62       11.82      7.87 o 
 -15   7   6       83.57      101.47     26.01 o 
 -14   7   6       40.23       44.40      7.73 o 
 -13   7   6        4.13       -3.53      6.25 o 
 -12   7   6        0.44       -5.83      5.83 o 
 -11   7   6      447.32      457.14     15.13 o 
 -10   7   6      193.30      190.23      8.88 o 
  -9   7   6      457.90      498.08     14.96 o 
  -8   7   6        0.45       -0.32      3.93 o 
  -7   7   6      642.94      670.33     17.56 o 
  -6   7   6      256.10      290.68     10.59 o 
  -5   7   6       31.39       22.32      4.46 o 
  -4   7   6        9.11        7.84      3.12 o 
  -3   7   6        2.52        1.59      2.73 o 
  -2   7   6     2311.19     2286.35     45.13 o 
  -1   7   6      118.92      120.10      4.28 o 
   0   7   6       87.10       79.94      3.59 o 
   1   7   6     1725.11     2040.67     47.93 o 
   2   7   6     4967.85     5141.78    119.83 o 
   3   7   6      808.16      949.79     23.97 o 
   4   7   6      966.97      924.05     38.23 o 
   5   7   6       28.96        3.94      4.46 o 
   6   7   6      395.89      383.85     18.13 o 
   7   7   6      927.90      924.55     35.47 o 
   8   7   6      222.04      197.05     14.98 o 
   9   7   6       60.22       52.81      9.46 o 
  10   7   6        0.80       -3.94      7.88 o 
  11   7   6      241.54      278.23     18.92 o 
  12   7   6       29.32       16.55     11.03 o 
  13   7   6       25.95       33.33      4.39 o 
  14   7   6        7.09        0.23      5.12 o 
  15   7   6       43.91       37.05     14.98 o 
 -16   8   6        0.71       12.05      7.57 o 
 -15   8   6        3.87        0.64      6.99 o 
 -14   8   6       47.31       52.81      7.73 o 
 -13   8   6       38.69       46.05      7.14 o 
 -12   8   6      213.89      211.75     10.93 o 
 -11   8   6        0.30       -5.20      5.25 o 
 -10   8   6       11.89       11.56      4.73 o 
  -9   8   6       51.27       38.31      7.49 o 
  -8   8   6       16.92        5.29      4.73 o 
  -7   8   6       62.49       44.93      7.88 o 
  -6   8   6        8.11        3.15      6.31 o 
  -5   8   6      479.02      581.70     19.69 o 
  -4   8   6      892.27      853.96     25.16 o 
  -3   8   6       96.58      142.82      5.72 o 
  -2   8   6      160.38      195.67      6.28 o 
  -1   8   6      685.60      658.35     16.72 o 
   0   8   6      130.99      142.66      5.57 o 
   1   8   6     1611.71     1610.69     38.46 o 
   2   8   6      144.81      154.22      6.39 o 
   3   8   6      125.75       90.29      5.02 o 
   4   8   6      452.41      491.02     27.59 o 
   5   8   6      350.07      451.11     22.86 o 
   6   8   6       48.35       39.41      7.88 o 
   7   8   6        1.49       -4.73      7.09 o 
   8   8   6      128.15      130.05     11.82 o 
   9   8   6       17.79       36.26      9.46 o 
  10   8   6        7.97       -3.94      8.67 o 
  11   8   6       63.73       42.56     11.03 o 
  12   8   6        5.05       12.61     11.03 o 
  13   8   6       82.78      111.92     14.98 o 
  14   8   6        0.10      -11.82     11.82 o 
 -16   9   6        0.58        9.59      7.40 o 
 -15   9   6        0.29       -1.73      6.70 o 
 -14   9   6       18.09       37.02      7.14 o 
 -13   9   6       94.41      101.43      8.46 o 
 -12   9   6       25.40       44.75      6.56 o 
 -11   9   6      146.70      183.44     23.65 o 
 -10   9   6       30.01       46.84      5.47 o 
  -9   9   6       54.41       36.22      5.12 o 
  -8   9   6       26.14       37.83      9.46 o 
  -7   9   6        6.39        3.94      7.88 o 
  -6   9   6        7.68        3.34      4.71 o 
  -5   9   6       18.64       25.83      5.27 o 
  -4   9   6       27.21       45.45      4.95 o 
  -3   9   6      340.17      330.76     14.61 o 
  -2   9   6      528.80      554.18     16.16 o 
  -1   9   6      323.63      324.73      8.19 o 
   0   9   6      561.20      562.15     17.73 o 
   1   9   6      930.23      861.22     27.98 o 
   2   9   6       13.92       18.52      3.90 o 
   3   9   6      160.23      216.54      8.63 o 
   4   9   6     6024.02     5834.64    136.55 o 
   5   9   6      277.40      296.36     16.55 o 
   6   9   6      373.14      397.25     19.70 o 
   7   9   6       18.96       37.05      8.67 o 
   8   9   6        1.76       -7.88      7.88 o 
   9   9   6       58.59       70.94     11.03 o 
  10   9   6        1.59       25.22     10.25 o 
  11   9   6       74.44       90.64     13.40 o 
  12   9   6       88.55       74.88     13.40 o 
  13   9   6       25.03       42.56     13.40 o 
  14   9   6        1.59      -11.03     12.61 o 
 -15  10   6        5.24        2.49      6.68 o 
 -14  10   6       20.77       42.19     23.25 o 
 -13  10   6        0.48       -0.48      5.56 o 
 -12  10   6       10.08       16.28      8.67 o 
 -11  10   6      104.99      111.61      7.49 o 
 -10  10   6       74.79       76.45     12.61 o 
  -9  10   6        7.25       18.92      9.46 o 
  -8  10   6        1.38        2.36      8.67 o 
  -7  10   6        7.30        0.39      5.57 o 
  -6  10   6       80.45       69.61     16.55 o 
  -5  10   6      185.41      187.91     18.52 o 
  -4  10   6     1095.71      959.50     68.97 o 
  -3  10   6     1441.52     1451.85     51.23 o 
  -2  10   6       69.08       62.33      7.09 o 
  -1  10   6       10.33        5.91      3.90 o 
   0  10   6       58.11       57.02      5.02 o 
   1  10   6       79.54       76.87      5.57 o 
   2  10   6        2.52        4.73      4.73 o 
   3  10   6       60.31       64.63      7.88 o 
   4  10   6       29.99       16.55      7.09 o 
   5  10   6      210.41      200.20     13.40 o 
   6  10   6        8.73       17.34      7.88 o 
   7  10   6      267.35      251.43     15.76 o 
   8  10   6        9.35        3.94      7.88 o 
   9  10   6        0.47       -7.09      7.88 o 
  10  10   6       41.73       44.93     11.82 o 
  11  10   6       46.69       25.22     11.03 o 
  12  10   6       25.15       23.65     11.82 o 
  13  10   6       44.43       65.42     14.98 o 
 -14  11   6       73.65       85.02      7.12 o 
 -13  11   6        1.49        0.53      4.93 o 
 -12  11   6       49.02       51.23     13.40 o 
 -11  11   6        3.41        7.09     11.03 o 
 -10  11   6      233.52      274.29     19.70 o 
  -9  11   6       28.26       15.76     11.03 o 
  -8  11   6       32.03       40.20     11.03 o 
  -7  11   6       71.37       68.57     11.03 o 
  -6  11   6      310.47      287.69     16.55 o 
  -5  11   6      188.80      186.02     15.37 o 
  -4  11   6      195.41      174.19     12.61 o 
  -3  11   6      147.18      152.91     11.03 o 
  -2  11   6       11.25       18.92      7.09 o 
  -1  11   6      219.30      215.96     12.61 o 
   0  11   6      215.74      154.49     11.03 o 
   1  11   6      494.29      415.38     18.92 o 
   2  11   6     1402.18     1439.24     51.23 o 
   3  11   6       90.25       70.94      8.67 o 
   4  11   6       44.88       36.26      7.88 o 
   5  11   6        0.02       -6.31      7.09 o 
   6  11   6      275.08      215.18     14.98 o 
   7  11   6      125.20      128.48     12.61 o 
   8  11   6       42.31       37.83      9.46 o 
   9  11   6       52.33       51.23     11.03 o 
  10  11   6        0.02       -0.79      9.46 o 
  11  11   6       64.12       93.79     14.19 o 
  12  11   6       55.49       93.01     14.98 o 
 -13  12   6       90.04      116.65     16.55 o 
 -12  12   6       21.64       22.07     12.61 o 
 -11  12   6        6.85       13.40     11.03 o 
 -10  12   6       25.16        0.79     10.25 o 
  -9  12   6       35.72       35.47     11.03 o 
  -8  12   6       18.65       24.43     10.25 o 
  -7  12   6        2.00       -5.52      8.67 o 
  -6  12   6        0.08       -3.94      7.88 o 
  -5  12   6      236.33      219.91     14.98 o 
  -4  12   6      102.54      119.81     11.03 o 
  -3  12   6      101.31      123.75     10.25 o 
  -2  12   6       14.37       11.03      7.88 o 
  -1  12   6       19.25       13.40      7.09 o 
   0  12   6        0.38        2.76      5.02 o 
   1  12   6       64.74       55.17      7.88 o 
   2  12   6       46.70       61.48      8.67 o 
   3  12   6        2.09        2.36      7.09 o 
   4  12   6       24.54       14.19      7.88 o 
   5  12   6       38.15       39.41      8.67 o 
   6  12   6       16.92        7.09      8.67 o 
   7  12   6       92.08       60.69     10.25 o 
   8  12   6       34.75       36.26     11.03 o 
   9  12   6        1.50        1.58     10.25 o 
  10  12   6       39.49       52.02     12.61 o 
  11  12   6       40.92       70.15     13.40 o 
 -12  13   6        0.56       24.43     12.61 o 
 -11  13   6        2.83        5.52     11.82 o 
 -10  13   6        1.35      -10.25     10.25 o 
  -9  13   6       38.81       39.41     11.03 o 
  -8  13   6       54.78       44.14     11.82 o 
  -7  13   6       49.23       44.14     11.03 o 
  -6  13   6       98.98       93.79     11.03 o 
  -5  13   6        9.41       14.98      7.88 o 
  -4  13   6      126.39      100.10     11.03 o 
  -3  13   6      115.95       96.95     10.25 o 
  -2  13   6        8.54        8.67      7.09 o 
  -1  13   6       33.39       48.87      8.67 o 
   0  13   6        4.15        3.94      7.09 o 
   1  13   6       17.52       24.43      7.88 o 
   2  13   6        2.41        0.79      7.09 o 
   3  13   6       37.77       30.74      8.67 o 
   4  13   6       17.07       28.37      8.67 o 
   5  13   6       33.21       18.92      8.67 o 
   6  13   6        3.10        6.31      8.67 o 
   7  13   6        0.56       -8.67      8.67 o 
   8  13   6       19.89        4.73      9.46 o 
   9  13   6       28.34       14.19     11.03 o 
  10  13   6       33.74       40.99     12.61 o 
 -11  14   6        0.91        7.88     11.82 o 
 -10  14   6       29.25       26.01     11.82 o 
  -9  14   6       89.99       89.85     13.40 o 
  -8  14   6        2.36       -2.36      9.46 o 
  -7  14   6       28.28       32.32     11.03 o 
  -6  14   6        1.80       -7.88      8.67 o 
  -5  14   6       24.04       19.70      8.67 o 
  -4  14   6        3.35        1.58      7.88 o 
  -3  14   6       64.06       56.75      9.46 o 
  -2  14   6       45.62       40.20      8.67 o 
  -1  14   6        2.24        7.88      7.88 o 
   0  14   6        0.09        7.88      7.88 o 
   1  14   6      126.39      121.65      8.07 o 
   2  14   6        7.86       -7.88      7.88 o 
   3  14   6      236.12      245.92     16.55 o 
   4  14   6        9.17        2.36      8.67 o 
   5  14   6      120.66      120.59     12.61 o 
   6  14   6       25.85       26.01     10.25 o 
   7  14   6       19.72       24.43     11.03 o 
   8  14   6       50.27       55.17     11.82 o 
 -10  15   6       47.79       62.27     13.40 o 
  -9  15   6        5.69        6.31     11.03 o 
  -8  15   6        9.83       18.92     11.03 o 
  -7  15   6       27.40       40.99     11.03 o 
  -6  15   6        4.49        0.00      9.46 o 
  -5  15   6       17.48       18.13      9.46 o 
  -4  15   6       45.67       41.77     10.25 o 
  -3  15   6        2.43       13.40      8.67 o 
  -2  15   6        2.63       -0.79      7.88 o 
  -1  15   6       24.69        7.88      8.67 o 
   0  15   6       29.19       40.20      9.46 o 
   1  15   6        4.41       11.03      9.46 o 
   2  15   6        0.45       -7.88      8.67 o 
   3  15   6        2.64       -8.67      8.67 o 
   4  15   6        7.11       14.98     10.25 o 
   5  15   6        0.34        9.46      9.46 o 
   6  15   6        0.91      -10.25     10.25 o 
  -7  16   6        2.17        2.36     11.03 o 
  -6  16   6       11.53       19.70     11.03 o 
  -5  16   6        0.03        3.15      9.46 o 
  -4  16   6        0.77        5.52      9.46 o 
  -3  16   6        6.81       19.70     10.25 o 
  -2  16   6       13.01       21.28      9.46 o 
  -1  16   6       87.29       96.95     11.82 o 
   0  16   6       39.73       38.62     10.25 o 
   1  16   6        6.62       16.55     10.25 o 
   2  16   6       13.02        5.91      7.49 o 
   3  16   6       60.59       72.51     12.61 o 
   4  16   6       24.38       51.23     11.82 o 
  -3  17   6       68.05       74.88     13.40 o 
  -2  17   6        6.75       15.76     10.25 o 
  -1  17   6        0.00       -5.52     10.25 o 
   0  17   6       24.95       29.95     11.03 o 
  -2 -18   7        3.48       15.76     13.40 o 
  -1 -18   7        8.62       18.13     13.40 o 
   0 -18   7        0.65        3.15     11.82 o 
   1 -18   7        6.73       -7.88     11.82 o 
   2 -18   7        4.17       -9.46     11.03 o 
   3 -18   7        3.15       13.40     12.61 o 
   4 -18   7        3.16       10.25     13.40 o 
   5 -18   7        3.25        7.32      5.10 o 
   6 -18   7       22.61       33.10     13.40 o 
  -5 -17   7       10.29       11.64      9.74 o 
  -4 -17   7        0.13       12.61      9.47 o 
  -3 -17   7        6.48        6.31     11.82 o 
  -2 -17   7       39.05       51.23     13.40 o 
  -1 -17   7       14.68        4.05      6.70 o 
   0 -17   7       96.66      111.23      7.88 o 
   1 -17   7      110.09      108.61      7.05 o 
   2 -17   7       34.63       48.14      6.18 o 
   3 -17   7      133.34      175.76      8.92 o 
   4 -17   7      203.72      239.70     10.85 o 
   5 -17   7        4.80       -0.14      5.56 o 
   6 -17   7       30.25       27.32      6.79 o 
   7 -17   7       31.60       62.88      7.50 o 
   8 -17   7        6.90       -6.77      6.79 o 
  -8 -16   7       17.26        7.09     14.19 o 
  -7 -16   7       28.39       51.17      6.31 o 
  -6 -16   7        5.41       10.31      5.71 o 
  -5 -16   7       12.81       18.92      5.56 o 
  -4 -16   7        3.83        1.01      4.60 o 
  -3 -16   7       10.20        0.61      4.49 o 
  -2 -16   7        3.78       -4.93      4.93 o 
  -1 -16   7       54.98       43.64      6.27 o 
   0 -16   7        0.32       -4.93      4.93 o 
   1 -16   7       12.96       13.50      5.56 o 
   2 -16   7       60.02       76.25      6.89 o 
   3 -16   7        0.04        1.58      5.56 o 
   4 -16   7       13.35       23.96      6.18 o 
   5 -16   7        2.36        7.74      5.97 o 
   6 -16   7        0.47       11.63      6.31 o 
   7 -16   7      101.61      103.65      8.71 o 
   8 -16   7       32.32       40.28      7.50 o 
   9 -16   7        0.81        0.63      6.56 o 
  10 -16   7        0.05        3.83     10.25 o 
  -9 -15   7        1.29       -6.27      6.27 o 
  -8 -15   7        0.00       -5.56      5.56 o 
  -7 -15   7       24.30       37.48      6.27 o 
  -6 -15   7       50.15       44.19      8.67 o 
  -5 -15   7       68.62       73.81      6.89 o 
  -4 -15   7       19.68       14.58      6.08 o 
  -3 -15   7        0.77        5.36      4.90 o 
  -2 -15   7       51.33       56.01      9.28 o 
  -1 -15   7       99.92       95.31      9.46 o 
   0 -15   7        1.90       -5.10      5.37 o 
   1 -15   7       24.92       16.86      5.97 o 
   2 -15   7       97.20      108.25      7.73 o 
   3 -15   7        8.55        1.07      5.47 o 
   4 -15   7        0.08       -5.97      5.97 o 
   5 -15   7      127.27      119.61      8.46 o 
   6 -15   7       58.17       52.49      7.28 o 
   7 -15   7       77.13       69.33      7.87 o 
   8 -15   7        2.51        4.57      6.56 o 
   9 -15   7        2.35        6.02      8.67 o 
  10 -15   7      133.75      130.27     10.20 o 
  11 -15   7       67.93       77.75     24.43 o 
  12 -15   7        0.81        2.36      7.87 o 
 -10 -14   7        5.74        6.22     11.82 o 
  -9 -14   7      114.41      146.06     14.98 o 
  -8 -14   7        0.48        8.07      6.18 o 
  -7 -14   7       50.55       71.61      7.88 o 
  -6 -14   7       35.83       23.71      6.56 o 
  -5 -14   7        6.72       -4.94      5.47 o 
  -4 -14   7      107.98      139.29     12.61 o 
  -3 -14   7        0.02        8.70      5.97 o 
  -2 -14   7       30.19       21.13      6.47 o 
  -1 -14   7       18.73       -0.61      5.83 o 
   0 -14   7       45.33       28.39      5.83 o 
   1 -14   7      108.68      106.46      7.73 o 
   2 -14   7       69.39       54.68      6.41 o 
   3 -14   7        2.51       -7.09      7.09 o 
   4 -14   7       14.97       10.04      5.97 o 
   5 -14   7      417.63      437.97     15.71 o 
   6 -14   7        3.44       13.01     14.19 o 
   7 -14   7       11.86       12.47      6.25 o 
   8 -14   7        0.00       -0.79      6.56 o 
   9 -14   7        2.24       -0.42      6.99 o 
  10 -14   7       71.46       69.90      8.67 o 
  11 -14   7        4.46       17.02      7.87 o 
  12 -14   7       17.39       21.72     13.01 o 
  13 -14   7        2.98       16.55     10.25 o 
 -12 -13   7        3.63       -7.88      7.88 o 
 -11 -13   7        1.27       -3.27      6.68 o 
 -10 -13   7        2.07       -4.40      9.06 o 
  -9 -13   7       19.48       18.13      6.56 o 
  -8 -13   7       44.85       49.19      7.28 o 
  -7 -13   7        2.02        5.27      5.83 o 
  -6 -13   7       35.63       43.48     13.40 o 
  -5 -13   7       16.26       12.41      5.97 o 
  -4 -13   7        2.24       -5.25      5.25 o 
  -3 -13   7        8.64        5.40      5.67 o 
  -2 -13   7       24.81        3.84      5.23 o 
  -1 -13   7       48.69       43.63      5.83 o 
   0 -13   7      323.57      362.57     12.88 o 
   1 -13   7       62.06       75.23      6.68 o 
   2 -13   7      114.36      103.77     16.95 o 
   3 -13   7      175.95      164.75      9.08 o 
   4 -13   7       10.34       17.92     10.64 o 
   5 -13   7       46.86       51.14     18.13 o 
   6 -13   7      277.42      238.57     11.35 o 
   7 -13   7       20.99       25.73      6.82 o 
   8 -13   7       23.51       14.84      6.25 o 
   9 -13   7       10.92        2.46      6.62 o 
  10 -13   7        1.79       -6.25      6.25 o 
  11 -13   7        0.63       -5.98      7.14 o 
  12 -13   7        0.09       -4.70      6.99 o 
  13 -13   7       23.88       27.59     10.25 o 
  14 -13   7       25.99       22.07     11.03 o 
 -13 -12   7        0.28      -13.40     13.40 o 
 -12 -12   7        5.03       10.93     10.25 o 
 -11 -12   7       40.04       29.95      7.87 o 
 -10 -12   7        2.48        4.43     13.40 o 
  -9 -12   7        0.12        2.89      7.88 o 
  -8 -12   7      112.59      127.59     10.64 o 
  -7 -12   7       15.78       19.51      6.41 o 
  -6 -12   7        2.29        5.29      5.67 o 
  -5 -12   7        1.46       -5.25      5.25 o 
  -4 -12   7      329.52      310.27     12.09 o 
  -3 -12   7     1330.78     1282.63     32.53 o 
  -2 -12   7      487.03      514.70     16.47 o 
  -1 -12   7        9.68       14.35      4.87 o 
   0 -12   7      441.78      387.01     11.10 o 
   1 -12   7      161.41      179.83      8.33 o 
   2 -12   7      141.09      153.88      7.17 o 
   3 -12   7       28.31       -4.37      4.37 o 
   4 -12   7      515.43      380.47     11.45 o 
   5 -12   7      249.31      236.06      9.21 o 
   6 -12   7      254.98      263.46     10.27 o 
   7 -12   7        0.83        5.84      4.96 o 
   8 -12   7      106.69      111.89     10.60 o 
   9 -12   7      102.33       98.50      7.17 o 
  10 -12   7       58.08       63.67      7.29 o 
  11 -12   7       15.11        2.08      5.68 o 
  12 -12   7       81.20      105.44     10.20 o 
  13 -12   7       10.93       10.25      9.46 o 
  14 -12   7       13.16        3.94     10.25 o 
 -13 -11   7        0.71       -4.16      7.88 o 
 -12 -11   7       14.41        8.56      7.88 o 
 -11 -11   7       18.80       30.57      7.57 o 
 -10 -11   7       87.43      106.46      9.04 o 
  -9 -11   7      384.49      377.14     14.77 o 
  -8 -11   7        1.27        7.47      6.25 o 
  -7 -11   7       33.75       27.79      6.41 o 
  -6 -11   7        2.12        0.91      5.49 o 
  -5 -11   7        8.82       -3.35      4.28 o 
  -4 -11   7       55.48       44.84      5.21 o 
  -3 -11   7       20.40       17.35      4.28 o 
  -2 -11   7      123.25      136.51     12.11 o 
  -1 -11   7       10.47       17.95      3.88 o 
   0 -11   7      260.57      241.03      9.44 o 
   1 -11   7       77.03       64.30      5.10 o 
   2 -11   7      122.36      121.26      5.99 o 
   3 -11   7      180.12      143.89      7.33 o 
   4 -11   7       39.84        6.43      4.84 o 
   5 -11   7      100.94      113.79     10.84 o 
   6 -11   7       21.89       54.97     11.47 o 
   7 -11   7       25.74       33.80      5.21 o 
   8 -11   7       31.69       42.81      5.52 o 
   9 -11   7        0.62        3.49      4.96 o 
  10 -11   7       19.85       14.19      5.39 o 
  11 -11   7        4.90        4.85      5.62 o 
  12 -11   7        5.85        5.54      6.14 o 
  13 -11   7       24.31       17.34      7.95 o 
  14 -11   7       13.91       18.13     11.43 o 
  15 -11   7       13.81       11.44      8.07 o 
 -14 -10   7        5.00       -1.58      9.46 o 
 -13 -10   7        5.08        8.83     14.98 o 
 -12 -10   7        0.55       -2.36      7.14 o 
 -11 -10   7       76.88       79.92      8.71 o 
 -10 -10   7       86.88      103.57      8.71 o 
  -9 -10   7        9.45        8.67      6.25 o 
  -8 -10   7      873.11      883.95     32.98 o 
  -7 -10   7      401.64      413.47     12.02 o 
  -6 -10   7      108.34      151.54      7.17 o 
  -5 -10   7       68.52       79.65      5.68 o 
  -4 -10   7        9.35        7.88      5.02 o 
  -3 -10   7       45.75       29.81      4.28 o 
  -2 -10   7      788.59      714.66     15.84 o 
  -1 -10   7      143.11      161.04      6.14 o 
   0 -10   7      236.22      222.15      7.83 o 
   1 -10   7       17.07       37.65      7.02 o 
   2 -10   7       50.16       47.20      4.51 o 
   3 -10   7     2580.62     2550.03     64.33 o 
   4 -10   7      349.29      370.29     23.93 o 
   5 -10   7     1383.87     1459.33     29.00 o 
   6 -10   7      148.38      142.83      7.06 o 
   7 -10   7      131.99      134.66      6.70 o 
   8 -10   7       10.17        3.49      4.61 o 
   9 -10   7       99.41      115.93      8.72 o 
  10 -10   7      118.49      119.64      7.37 o 
  11 -10   7       54.68       57.10      6.55 o 
  12 -10   7        4.96       -5.23      5.23 o 
  13 -10   7        0.05        0.76      6.82 o 
  14 -10   7        3.47       -6.82      6.82 o 
  15 -10   7       12.88       10.25      7.80 o 
  16 -10   7        7.46       -7.74      7.74 o 
 -15  -9   7       63.85      102.46     12.61 o 
 -14  -9   7        2.39        5.52      9.46 o 
 -13  -9   7       20.66       22.07      7.57 o 
 -12  -9   7       46.77       42.26     15.37 o 
 -11  -9   7       26.86       18.41      5.78 o 
 -10  -9   7       22.48       11.84      5.53 o 
  -9  -9   7        5.64       19.41      5.42 o 
  -8  -9   7        1.09       -2.03      4.51 o 
  -7  -9   7      294.88      291.65      9.61 o 
  -6  -9   7      102.76       94.25      5.99 o 
  -5  -9   7       76.84       46.81      4.75 o 
  -4  -9   7       48.57       40.26      7.07 o 
  -3  -9   7       12.10       25.03      3.67 o 
  -2  -9   7      785.38      679.83     14.93 o 
  -1  -9   7       22.82       15.80      3.33 o 
   0  -9   7      394.90      383.31      8.91 o 
   1  -9   7       46.99      102.46      4.60 o 
   2  -9   7      168.47      124.55      4.99 o 
   3  -9   7      577.02      528.50     10.98 o 
   4  -9   7        4.00        5.52      4.46 o 
   5  -9   7       37.33       46.96      4.69 o 
   6  -9   7      803.81      760.73     27.28 o 
   7  -9   7      478.70      589.58     14.63 o 
   8  -9   7      413.77      378.48     12.60 o 
   9  -9   7       15.31       16.53      5.07 o 
  10  -9   7        0.01       -4.64      4.64 o 
  11  -9   7       90.23       65.61      6.34 o 
  12  -9   7      101.31       91.47      7.39 o 
  13  -9   7        4.12        1.39      7.18 o 
  14  -9   7       13.01       20.89      7.25 o 
  15  -9   7       22.23       -4.48      7.74 o 
  16  -9   7       22.26       32.85      8.52 o 
 -15  -8   7        3.78        5.52      9.46 o 
 -14  -8   7        2.27       -8.67      8.67 o 
 -13  -8   7        3.98       -5.53      5.53 o 
 -12  -8   7        0.83        0.98      5.68 o 
 -11  -8   7      185.51      156.36      8.55 o 
 -10  -8   7        2.99        0.35      4.96 o 
  -9  -8   7      559.75      570.77     14.68 o 
  -8  -8   7      400.25      393.75     11.26 o 
  -7  -8   7      122.54      102.29      9.99 o 
  -6  -8   7        8.03        3.10      3.88 o 
  -5  -8   7      790.08      825.75     18.51 o 
  -4  -8   7       42.18       52.65      3.76 o 
  -3  -8   7     1542.08     1599.13     28.56 o 
  -2  -8   7        0.03        2.09      2.72 o 
  -1  -8   7      241.18      252.81      6.77 o 
   0  -8   7     1018.66     1309.82     22.45 o 
   1  -8   7     2437.89     2616.71     42.37 o 
   2  -8   7      820.06      993.46     17.65 o 
   3  -8   7     3303.12     3642.44     58.27 o 
   4  -8   7      113.58      151.03      5.36 o 
   5  -8   7       60.29      123.85      4.97 o 
   6  -8   7     1224.28     1104.31     25.14 o 
   7  -8   7       91.40      102.54      5.19 o 
   8  -8   7      410.43      388.45     12.51 o 
   9  -8   7      334.51      336.21     16.24 o 
  10  -8   7       26.70       11.70      4.96 o 
  11  -8   7      199.84      185.51      8.62 o 
  12  -8   7       43.35       30.94      9.06 o 
  13  -8   7       47.74       65.74      8.07 o 
  14  -8   7       48.05       41.14      8.07 o 
  15  -8   7       14.84       27.59      7.80 o 
  16  -8   7        1.31       -7.18      7.18 o 
  17  -8   7        1.46      -12.61     12.61 o 
 -16  -7   7       14.68        0.79     10.25 o 
 -15  -7   7        0.39        4.29      7.39 o 
 -14  -7   7        5.26        5.55      6.95 o 
 -13  -7   7        4.29       -1.03      5.44 o 
 -12  -7   7       59.20       70.65      6.64 o 
 -11  -7   7       19.78        6.18      5.36 o 
 -10  -7   7       20.23       15.58      5.62 o 
  -9  -7   7       63.70       63.09      8.00 o 
  -8  -7   7       97.91      149.41     10.88 o 
  -7  -7   7     1237.71     1298.85     26.13 o 
  -6  -7   7        3.12        3.08      3.17 o 
  -5  -7   7      116.92      115.04      4.79 o 
  -4  -7   7       74.62      129.15      4.97 o 
  -3  -7   7     2508.08     2707.29     43.83 o 
  -2  -7   7     1406.74     1654.43     27.45 o 
  -1  -7   7        0.17       -2.73      2.73 o 
   0  -7   7      741.05     1005.73     17.53 o 
   1  -7   7       83.96       89.69      3.91 o 
   2  -7   7     1111.49      900.94     16.28 o 
   3  -7   7      163.55      233.53      6.42 o 
   4  -7   7     1309.47     1238.71     21.46 o 
   5  -7   7       26.99       10.27      3.24 o 
   6  -7   7      255.43      265.90      8.05 o 
   7  -7   7      214.59      203.77     10.35 o 
   8  -7   7      564.99      553.13     12.14 o 
   9  -7   7        7.06        6.95      3.80 o 
  10  -7   7       58.71      108.06      7.96 o 
  11  -7   7        3.56       -2.55      4.80 o 
  12  -7   7        1.19        1.58      7.09 o 
  13  -7   7       60.36       36.21      6.95 o 
  14  -7   7        0.00       -0.95      6.62 o 
  15  -7   7      139.83      113.96      9.99 o 
  16  -7   7        1.38       -5.52     10.25 o 
  17  -7   7        2.95       14.92      8.30 o 
 -16  -6   7        4.96        3.55      7.80 o 
 -15  -6   7       25.95       25.25      7.74 o 
 -14  -6   7        7.38       15.46      9.06 o 
 -13  -6   7       65.28       48.57      6.64 o 
 -12  -6   7        3.13       -3.20      4.80 o 
 -11  -6   7       43.96       43.68      5.68 o 
 -10  -6   7      252.92      192.93      8.40 o 
  -9  -6   7      143.04      133.87      7.09 o 
  -8  -6   7        9.90       18.82      3.63 o 
  -7  -6   7       11.66        4.35      3.76 o 
  -6  -6   7      348.59      372.23      8.60 o 
  -5  -6   7      428.19      464.89      9.91 o 
  -4  -6   7        0.96       -2.72      2.72 o 
  -3  -6   7     1508.41     1761.24     31.51 o 
  -2  -6   7        4.26        5.52      2.54 o 
  -1  -6   7       42.43       55.52      3.40 o 
   0  -6   7       44.26       25.27      2.94 o 
   1  -6   7     8189.29     8817.95    137.01 o 
   2  -6   7      195.19      469.48      8.43 o 
   3  -6   7     1308.46      954.67     16.86 o 
   4  -6   7     1623.82     1965.24     32.37 o 
   5  -6   7        0.14       -0.11      2.68 o 
   6  -6   7       66.42       92.93      4.42 o 
   7  -6   7     1209.03     1252.67     22.06 o 
   8  -6   7       92.20      110.82      5.10 o 
   9  -6   7       22.14       15.14      3.86 o 
  10  -6   7      173.74      169.53      9.54 o 
  11  -6   7       22.46       33.55      6.03 o 
  12  -6   7        0.05       -5.83      5.83 o 
  13  -6   7      707.18      780.27     22.57 o 
  14  -6   7      103.41      134.37      9.47 o 
  15  -6   7        3.71        4.73      9.85 o 
  16  -6   7       13.73       21.44      8.07 o 
  17  -6   7       15.70        1.69      8.28 o 
 -17  -5   7       35.04       41.41      9.18 o 
 -16  -5   7       14.56       17.92      8.30 o 
 -15  -5   7      209.26      211.88     12.22 o 
 -14  -5   7       56.43       39.99      7.80 o 
 -13  -5   7      140.18      165.86      8.74 o 
 -12  -5   7        2.57        1.23      5.30 o 
 -11  -5   7        4.00        2.32      4.69 o 
 -10  -5   7      164.32      175.49      7.94 o 
  -9  -5   7      304.29      226.61      7.34 o 
  -8  -5   7      207.60      184.59      6.46 o 
  -7  -5   7       79.85      114.28      4.99 o 
  -6  -5   7     1382.04     1803.96     30.11 o 
  -5  -5   7       29.03       16.54      3.04 o 
  -4  -5   7      103.15      177.68      5.39 o 
  -3  -5   7       16.65       27.28      2.94 o 
  -2  -5   7      103.58       60.71      3.20 o 
  -1  -5   7      164.57       94.86      3.80 o 
   0  -5   7      136.63      146.83      4.60 o 
   1  -5   7      153.11      190.06      5.88 o 
   2  -5   7     3249.28     2841.65     41.16 o 
   3  -5   7      335.96      149.41      8.53 o 
   4  -5   7     2811.72     3764.07     59.82 o 
   5  -5   7      561.84      385.17      8.52 o 
   6  -5   7       39.53       76.87      4.12 o 
   7  -5   7        7.27       13.17      3.24 o 
   8  -5   7      268.05      358.56     10.35 o 
   9  -5   7      174.06      214.53      7.25 o 
  10  -5   7      122.40      141.87      6.60 o 
  11  -5   7        0.35       -3.83      3.83 o 
  12  -5   7      295.30      278.10     10.39 o 
  13  -5   7      117.71       97.05      8.36 o 
  14  -5   7        3.52       -6.69      6.69 o 
  15  -5   7       74.25       88.03     14.19 o 
  16  -5   7       79.63       97.18     10.03 o 
  17  -5   7        1.48        1.18     17.73 o 
 -17  -4   7        3.08       10.07      8.63 o 
 -16  -4   7        4.42        3.15     10.25 o 
 -15  -4   7        0.03        0.79     10.25 o 
 -14  -4   7      141.44      145.82     14.19 o 
 -13  -4   7      144.10      137.15     12.61 o 
 -12  -4   7       37.82       23.97      6.82 o 
 -11  -4   7      121.63      122.43      8.52 o 
 -10  -4   7      540.44      536.13     16.94 o 
  -9  -4   7        3.48        2.26      4.23 o 
  -8  -4   7      530.83      496.23     18.10 o 
  -7  -4   7      452.83      417.66     10.24 o 
  -6  -4   7     2638.08     2587.39     50.06 o 
  -5  -4   7     2298.06     1901.52     31.18 o 
  -4  -4   7       94.27      106.08      5.23 o 
  -3  -4   7     2184.09     2581.34     41.18 o 
  -2  -4   7      913.54      808.00     16.13 o 
  -1  -4   7       95.33       44.65      2.84 o 
   0  -4   7     1367.00      913.40     41.38 o 
   1  -4   7     1864.78     1980.57     31.89 o 
   2  -4   7       34.99       65.96      2.79 o 
   3  -4   7      181.55      171.75      4.38 o 
   4  -4   7      900.86     1010.85     17.45 o 
   5  -4   7        6.42       32.63      3.62 o 
   6  -4   7      338.47      240.60      6.83 o 
   7  -4   7     2485.17     2604.71     42.37 o 
   8  -4   7        4.77        7.99      3.24 o 
   9  -4   7      394.37      343.36      8.64 o 
  10  -4   7      277.73      288.85      8.13 o 
  11  -4   7       15.12       12.94      4.80 o 
  12  -4   7      605.63      668.08     16.87 o 
  13  -4   7       17.01        1.58      5.21 o 
  14  -4   7      151.70      120.35      9.18 o 
  15  -4   7       85.98       86.87     13.79 o 
  16  -4   7       11.72        9.52      7.18 o 
  17  -4   7       18.05       14.46     14.98 o 
 -17  -3   7        8.15        2.36     11.03 o 
 -16  -3   7        0.12       14.98     11.82 o 
 -15  -3   7       40.56       55.17     11.82 o 
 -14  -3   7        5.44        4.73      9.46 o 
 -13  -3   7       18.51       13.40      9.46 o 
 -12  -3   7        8.80       10.89      6.06 o 
 -11  -3   7        6.65       18.53      6.41 o 
 -10  -3   7      130.15       96.77      6.17 o 
  -9  -3   7     1099.29     1055.95     22.77 o 
  -8  -3   7       16.84       16.36      3.93 o 
  -7  -3   7      304.81      451.21     11.32 o 
  -6  -3   7      339.32      348.17      9.22 o 
  -5  -3   7     1199.64     1792.07     34.60 o 
  -4  -3   7       90.01       93.72      3.80 o 
  -3  -3   7        4.94       16.44      9.07 o 
  -2  -3   7     5148.09     5065.02    144.24 o 
  -1  -3   7     2946.71     3381.44     48.08 o 
   0  -3   7     3206.00     3154.88     58.48 o 
   1  -3   7       25.86        7.92      2.38 o 
   2  -3   7       84.44       11.72      1.95 o 
   3  -3   7      120.43      214.90      4.78 o 
   4  -3   7     3490.29     3906.53     61.57 o 
   5  -3   7     7256.74     8248.60    128.28 o 
   6  -3   7       26.61       56.50      3.48 o 
   7  -3   7     1014.11     1024.10     20.93 o 
   8  -3   7      416.52      389.83      8.88 o 
   9  -3   7     1005.86     1098.26     19.91 o 
  10  -3   7        9.82        2.44      3.87 o 
  11  -3   7      231.63      149.32      7.42 o 
  12  -3   7        0.25       -5.07      5.07 o 
  13  -3   7       12.20       10.14      5.42 o 
  14  -3   7      127.34      100.52      8.46 o 
  15  -3   7        6.20        5.39      6.95 o 
  16  -3   7        0.14       -4.83      6.62 o 
  17  -3   7       33.34       22.07     12.61 o 
 -17  -2   7        9.64       22.07     11.03 o 
 -16  -2   7       57.36       61.48     11.82 o 
 -15  -2   7      120.51      153.70     14.98 o 
 -14  -2   7        6.89       11.82     10.25 o 
 -13  -2   7        1.17        0.79      8.67 o 
 -12  -2   7      320.84      276.09     12.78 o 
 -11  -2   7       12.50        9.60      4.96 o 
 -10  -2   7      175.68      217.84      8.55 o 
  -9  -2   7        9.64       25.99      4.83 o 
  -8  -2   7       55.25       34.05      4.18 o 
  -7  -2   7     1724.85     1769.48     34.87 o 
  -6  -2   7     1931.15     2209.91     42.45 o 
  -5  -2   7    12570.90    13614.20    247.87 o 
  -4  -2   7        0.00       22.06      3.53 o 
  -3  -2   7      389.64      425.09     13.25 o 
  -2  -2   7     3814.13     4255.06     66.40 o 
  -1  -2   7      162.41      158.34      3.78 o 
   0  -2   7     1038.35     1360.71     18.27 o 
   1  -2   7     1500.80     1927.86     27.85 o 
   2  -2   7     4306.88     4443.53     57.99 o 
   3  -2   7     1117.52      977.78     14.93 o 
   4  -2   7      209.50      150.41      4.60 o 
   5  -2   7      142.64      114.20      4.12 o 
   6  -2   7      812.85      615.84     16.42 o 
   7  -2   7       72.80      129.77      4.77 o 
   8  -2   7       10.72       19.36      3.30 o 
   9  -2   7      266.86      228.97      6.94 o 
  10  -2   7      225.48      276.34      9.04 o 
  11  -2   7       13.45        4.97      4.61 o 
  12  -2   7      887.08      905.69     20.46 o 
  13  -2   7      194.21      163.38      9.24 o 
  14  -2   7       76.97       90.09      7.19 o 
  15  -2   7        8.51       -7.39      7.39 o 
  16  -2   7       61.66       74.09     12.61 o 
  17  -2   7        4.51       11.03     12.61 o 
 -17  -1   7        3.83       -1.58     11.03 o 
 -16  -1   7       13.97       14.19     11.03 o 
 -15  -1   7        5.35       -8.67      8.67 o 
 -14  -1   7       19.66       29.16     10.25 o 
 -13  -1   7        7.45        7.37      6.25 o 
 -12  -1   7     2954.67     2836.30     67.10 o 
 -11  -1   7     3118.74     3055.13     68.20 o 
 -10  -1   7       15.38        2.73      4.38 o 
  -9  -1   7      764.87      784.45     17.66 o 
  -8  -1   7      345.11      298.85      8.89 o 
  -7  -1   7     1815.15     2230.26     43.18 o 
  -6  -1   7     3640.49     3454.77     64.64 o 
  -5  -1   7      564.98      491.74     11.32 o 
  -4  -1   7      967.84      998.38     20.08 o 
  -3  -1   7      265.32      162.49      4.40 o 
  -2  -1   7      224.20      245.84      7.51 o 
  -1  -1   7      698.06      487.06      7.81 o 
   0  -1   7     3876.02     4317.13     60.85 o 
   1  -1   7     1286.87     1363.53     16.74 o 
   2  -1   7      156.02       31.89      1.67 o 
   3  -1   7      943.97      848.25     11.57 o 
   4  -1   7     9794.77    10126.96    152.02 o 
   5  -1   7      702.69      781.44     12.42 o 
   6  -1   7      618.29      679.16     12.37 o 
   7  -1   7      649.06      622.13     16.61 o 
   8  -1   7        5.68        0.91      2.64 o 
   9  -1   7       13.16       -3.32      3.32 o 
  10  -1   7      427.12      420.21     22.88 o 
  11  -1   7       32.81       30.45      6.39 o 
  12  -1   7      597.69      645.70     16.31 o 
  13  -1   7       12.11       23.83      8.28 o 
  14  -1   7      313.90      281.60     13.58 o 
  15  -1   7       30.88       39.80      9.06 o 
 -18   0   7        9.12       -0.79     11.03 o 
 -17   0   7       16.41       11.03     10.25 o 
 -16   0   7        0.01       18.13     10.25 o 
 -15   0   7        7.67       34.68     11.03 o 
 -14   0   7       27.20       24.43      9.46 o 
 -13   0   7      243.38      197.88     10.77 o 
 -12   0   7      277.14      260.83     26.01 o 
 -11   0   7       40.04       49.18      6.62 o 
 -10   0   7        0.56       -1.31      3.81 o 
  -9   0   7      936.27      974.51     21.13 o 
  -8   0   7      883.42      950.28     29.10 o 
  -7   0   7     2994.43     3060.95     57.70 o 
  -6   0   7      231.50      185.95      6.34 o 
  -5   0   7      261.26      370.65      9.15 o 
  -4   0   7     1796.61     1992.60     32.15 o 
  -3   0   7    18650.74    20972.75    293.40 o 
  -2   0   7     6157.86     6764.29    104.73 o 
  -1   0   7     5054.70     5619.03     87.19 o 
   0   0   7       12.86       53.97      2.16 o 
   1   0   7     1948.43     1513.30     21.89 o 
   2   0   7       33.54        1.26      1.24 o 
   3   0   7      123.95      137.54      3.90 o 
   4   0   7       38.95       82.68      3.54 o 
   5   0   7     1919.17     2082.92     30.37 o 
   6   0   7     3443.82     3553.13     51.52 o 
   7   0   7      281.68      345.96     13.77 o 
   8   0   7      280.44      307.01      8.40 o 
   9   0   7     2481.33     2603.85     48.33 o 
  10   0   7       12.23       18.04      5.27 o 
  11   0   7      134.47      162.91     17.34 o 
  12   0   7      297.37      315.49     13.58 o 
  13   0   7      202.08      230.72     15.76 o 
  14   0   7      302.00      272.71     20.49 o 
  15   0   7       10.06       18.92     12.61 o 
  16   0   7       14.61       32.32     13.40 o 
 -18   1   7       16.79       37.83     12.61 o 
 -17   1   7       30.09       20.49     11.03 o 
 -16   1   7      150.78      187.59     15.76 o 
 -15   1   7        0.00       -0.79      9.46 o 
 -14   1   7      295.05      289.56     16.95 o 
 -13   1   7      179.15      235.22     11.92 o 
 -12   1   7      156.36      158.06      9.65 o 
 -11   1   7      828.74      804.97     22.67 o 
 -10   1   7     1867.37     1835.28     52.81 o 
  -9   1   7       63.63       73.19      4.20 o 
  -8   1   7     1677.94     1679.08     28.33 o 
  -7   1   7      622.80      776.93     14.23 o 
  -6   1   7      330.75      376.09      8.42 o 
  -5   1   7     1355.57     1351.98     19.97 o 
  -4   1   7       14.78        3.21      1.88 o 
  -3   1   7      186.42      228.65      4.29 o 
  -2   1   7      569.95      702.34     10.20 o 
  -1   1   7        5.10       11.65      2.56 o 
   0   1   7      420.11      392.30      8.68 o 
   1   1   7     4214.33     4100.44     79.25 o 
   2   1   7      866.79     1094.91     26.19 o 
   3   1   7     1484.59     1569.42     24.79 o 
   4   1   7     2304.05     2520.83     39.71 o 
   5   1   7     3191.86     3231.16     50.89 o 
   6   1   7      309.18      336.83      7.12 o 
   7   1   7     4812.46     4565.53    113.79 o 
   8   1   7      560.23      644.49     42.56 o 
   9   1   7       71.77       94.40      6.39 o 
  10   1   7       56.32       55.87      6.62 o 
  11   1   7       11.79        5.12      5.49 o 
  12   1   7      752.48      746.32     22.21 o 
  13   1   7        0.09       -6.31      9.46 o 
  14   1   7        8.55        3.94     10.25 o 
  15   1   7        2.55       -7.09     11.82 o 
  16   1   7      175.71      178.13     19.70 o 
 -18   2   7      116.15      122.17     15.76 o 
 -17   2   7      214.34      184.44     17.34 o 
 -16   2   7        3.00        2.36     10.25 o 
 -15   2   7      103.54       93.79     12.61 o 
 -14   2   7      139.57      112.99      9.08 o 
 -13   2   7      166.69      160.75      9.99 o 
 -12   2   7       10.18        5.78      4.95 o 
 -11   2   7      183.48      164.43      7.63 o 
 -10   2   7     1498.72     1593.07     53.35 o 
  -9   2   7        6.68        9.04      3.58 o 
  -8   2   7     1242.35     1235.48     21.54 o 
  -7   2   7      882.21      888.02     18.54 o 
  -6   2   7       52.52       38.92      2.47 o 
  -5   2   7        1.97       10.98      2.04 o 
  -4   2   7     5566.42     6070.02     83.36 o 
  -3   2   7       12.02        6.12      1.31 o 
  -2   2   7      213.20      308.26      8.36 o 
  -1   2   7     1428.14     1480.28     35.11 o 
   0   2   7     5868.90     5604.04    194.68 o 
   1   2   7      147.66      113.50      9.46 o 
   2   2   7       62.54       69.13      3.08 o 
   3   2   7       18.70       60.36      3.34 o 
   4   2   7    15807.80    18519.53    335.33 o 
   5   2   7       24.32       60.62      2.86 o 
   6   2   7      373.24      429.21      8.47 o 
   7   2   7      183.91      202.34      5.59 o 
   8   2   7      282.62      362.58     13.38 o 
   9   2   7      292.64      276.79     15.76 o 
  10   2   7      152.04      159.38     26.40 o 
  11   2   7       99.51      101.68     12.61 o 
  12   2   7      148.22      216.75     17.34 o 
  13   2   7       18.72       -5.52     10.25 o 
  14   2   7        0.14        2.36     11.03 o 
  15   2   7        4.46       21.28     12.61 o 
  16   2   7       45.89       59.90     15.76 o 
  17   2   7        0.05       -1.58     13.40 o 
 -17   3   7       76.62       76.45     13.40 o 
 -16   3   7        0.93       12.61     10.25 o 
 -15   3   7        1.12        2.36      6.62 o 
 -14   3   7       19.77       29.71      8.79 o 
 -13   3   7       29.06       21.98      5.42 o 
 -12   3   7      237.61      253.91      9.47 o 
 -11   3   7      352.72      329.38     10.50 o 
 -10   3   7      134.38      163.19      7.25 o 
  -9   3   7      541.08      524.37     12.69 o 
  -8   3   7     1892.14     2144.19     53.02 o 
  -7   3   7      162.42      174.02      7.28 o 
  -6   3   7     1462.68     1546.81     28.96 o 
  -5   3   7     1754.48     1460.29     25.36 o 
  -4   3   7     1818.39     1647.17     23.24 o 
  -3   3   7       41.07       65.05      4.37 o 
  -2   3   7     8179.16     9441.26    218.75 o 
  -1   3   7     4110.75     4516.34    157.64 o 
   0   3   7       67.88       39.41      6.31 o 
   1   3   7     2806.92     2656.99     94.58 o 
   2   3   7      171.92      100.10      4.73 o 
   3   3   7     7031.25     8633.20    200.08 o 
   4   3   7      172.97      212.53     13.79 o 
   5   3   7     2847.96     3000.22     55.74 o 
   6   3   7      191.75      129.99      3.38 o 
   7   3   7      295.18      311.03      7.36 o 
   8   3   7      510.32      445.43     12.24 o 
   9   3   7      507.75      413.80     19.70 o 
  10   3   7      680.95      674.69     29.16 o 
  11   3   7        1.65       -3.94      8.67 o 
  12   3   7        2.27       -8.67      8.67 o 
  13   3   7      326.92      332.62     21.28 o 
  14   3   7        0.62       -1.58     11.03 o 
  15   3   7      179.20      168.67     18.92 o 
  16   3   7       47.72       66.21     14.98 o 
  17   3   7       15.51        8.44     25.22 o 
 -17   4   7        5.39       -9.46      9.46 o 
 -16   4   7       24.85        6.31      9.46 o 
 -15   4   7       34.77       47.17     10.93 o 
 -14   4   7       22.60       19.51      6.00 o 
 -13   4   7       43.22       56.48      6.14 o 
 -12   4   7       67.79       44.27     10.43 o 
 -11   4   7        8.69       -1.89      4.94 o 
 -10   4   7     2706.83     2540.60     53.75 o 
  -9   4   7     2140.32     2209.85     50.85 o 
  -8   4   7      134.47      125.28      5.53 o 
  -7   4   7       51.81       54.15      3.49 o 
  -6   4   7      704.21      608.75      9.92 o 
  -5   4   7        0.17       -1.73      1.73 o 
  -4   4   7      921.76      779.46     15.70 o 
  -3   4   7      588.95      515.22     16.55 o 
  -2   4   7     2171.52     1791.58     42.36 o 
  -1   4   7      252.09      275.87     14.98 o 
   0   4   7     8208.40     8717.40    301.09 o 
   1   4   7      110.52       85.91      8.67 o 
   3   4   7      692.57      746.49     18.39 o 
   4   4   7       53.18       38.90      5.12 o 
   5   4   7      619.74      496.91     10.86 o 
   6   4   7      743.04      825.93     37.55 o 
   7   4   7      487.41      515.29      9.84 o 
   8   4   7        1.21       -2.46      2.46 o 
   9   4   7      321.12      381.04     27.19 o 
  10   4   7       49.44       58.08      5.37 o 
  11   4   7      113.61       62.29      8.67 o 
  12   4   7       56.75       87.25      7.14 o 
  13   4   7        9.59       -2.14      5.37 o 
  14   4   7        7.95        0.79      9.46 o 
  15   4   7       16.39       11.91     15.37 o 
  16   4   7       16.84       29.00      8.00 o 
 -17   5   7        5.40        3.94     10.25 o 
 -16   5   7       92.01      110.94     10.60 o 
 -15   5   7       10.34        1.33     18.13 o 
 -14   5   7       10.91        0.92      6.41 o 
 -13   5   7       13.17       10.89      5.83 o 
 -12   5   7        1.88       -3.63      5.25 o 
 -11   5   7       14.75       -3.00      5.25 o 
 -10   5   7      543.75      451.94     12.13 o 
  -9   5   7     1437.92     1348.82     26.69 o 
  -8   5   7       50.36       44.42      4.04 o 
  -7   5   7      782.13      731.30     11.80 o 
  -6   5   7      201.55      153.97      3.85 o 
  -5   5   7      208.92      218.14      6.48 o 
  -4   5   7      914.29      891.71     29.95 o 
  -3   5   7      696.61      771.46     19.51 o 
  -2   5   7        6.72        6.78      2.10 o 
  -1   5   7      376.23      398.04     18.13 o 
   0   5   7     1988.64     2236.89     80.40 o 
   3   5   7     1092.24     1059.67     25.64 o 
   4   5   7      345.75      287.21      9.46 o 
   5   5   7     2045.69     1959.95     47.37 o 
   6   5   7        0.13        8.04      9.46 o 
   7   5   7       15.60       12.61      6.31 o 
   8   5   7      638.66      594.30     25.22 o 
   9   5   7       17.92       17.52      6.31 o 
  10   5   7      190.90      178.35      7.50 o 
  11   5   7       13.56        4.47      7.88 o 
  12   5   7      104.10      123.43      7.28 o 
  13   5   7        7.21       13.29      5.37 o 
  14   5   7       91.13       97.13      9.85 o 
  15   5   7        2.26       12.45      9.06 o 
  16   5   7       76.45       87.08      8.11 o 
 -17   6   7        0.18       -9.46      9.46 o 
 -16   6   7       21.74       33.42      8.46 o 
 -15   6   7        6.13        4.79      7.14 o 
 -14   6   7        3.63       -3.02      6.25 o 
 -13   6   7       13.08       11.89      6.70 o 
 -12   6   7        9.76       -1.40      5.83 o 
 -11   6   7       64.22       46.53      6.41 o 
 -10   6   7        0.90       -3.50      4.92 o 
  -9   6   7      214.67      259.37     14.98 o 
  -8   6   7      483.05      482.68     13.81 o 
  -7   6   7      172.08      158.01      5.04 o 
  -6   6   7      118.21      123.98      5.56 o 
  -5   6   7      549.19      531.01     11.78 o 
  -4   6   7      412.77      523.86     14.49 o 
  -3   6   7        0.53       19.40      2.59 o 
  -2   6   7      691.95      916.72     18.99 o 
  -1   6   7      250.47      204.14     13.40 o 
   0   6   7      412.37      428.78     19.70 o 
   2   6   7      965.42     1151.57     27.31 o 
   3   6   7     4615.92     4993.92    116.48 o 
   4   6   7     1057.56     1015.40     38.23 o 
   5   6   7      244.78      267.94      9.18 o 
   6   6   7        8.56       -3.94      3.94 o 
   7   6   7       90.97       85.12      9.46 o 
   8   6   7      852.47      915.88     35.47 o 
   9   6   7      163.74      174.19     14.19 o 
  10   6   7      476.87      434.29     22.86 o 
  11   6   7       15.27       11.03      9.46 o 
  12   6   7       62.30       63.90     13.40 o 
  13   6   7        4.72        2.05      4.35 o 
  14   6   7        0.11        1.97      5.00 o 
  15   6   7        0.67       -5.05      5.05 o 
 -16   7   7        9.15       14.82      7.87 o 
 -15   7   7       99.71      130.05     12.61 o 
 -14   7   7        5.91       -3.74      6.41 o 
 -13   7   7        0.78        2.59      5.67 o 
 -12   7   7       16.22       13.17      5.67 o 
 -11   7   7        7.29        7.02     10.25 o 
 -10   7   7      243.85      240.20     10.20 o 
  -9   7   7       41.25       39.69      5.91 o 
  -8   7   7      130.72       99.88      8.67 o 
  -7   7   7      541.96      577.74     24.43 o 
  -6   7   7     1118.44     1053.81     39.41 o 
  -5   7   7       34.11       28.12      4.46 o 
  -4   7   7      111.39       94.30      4.61 o 
  -3   7   7     4077.14     4377.36     85.30 o 
  -2   7   7       71.70      110.81      4.51 o 
  -1   7   7     1833.88     1908.92     37.96 o 
   0   7   7      285.00      285.38      7.80 o 
   1   7   7        3.35        6.42      1.97 o 
   2   7   7     1296.99     1396.73     33.44 o 
   3   7   7     3320.75     3319.91     78.03 o 
   4   7   7       83.82      119.89      6.13 o 
   5   7   7      178.90      172.93      8.07 o 
   6   7   7      609.05      535.97     22.86 o 
   7   7   7      332.21      297.15     16.55 o 
   8   7   7      223.42      269.56     16.55 o 
   9   7   7       46.22       46.50      9.46 o 
  10   7   7        3.51       -0.79      8.67 o 
  11   7   7       76.51       70.15     11.82 o 
  12   7   7       54.95       55.17     11.82 o 
  13   7   7       11.12       29.16     11.82 o 
  14   7   7       19.38       18.13     12.61 o 
  15   7   7       20.62       13.40     12.61 o 
 -16   8   7        2.11        4.28      7.57 o 
 -15   8   7       86.57      127.47      9.77 o 
 -14   8   7       11.65       14.79      6.82 o 
 -13   8   7       27.40       26.81     10.64 o 
 -12   8   7       11.98       14.22      5.97 o 
 -11   8   7        8.29       10.40      7.09 o 
 -10   8   7        1.20       -3.44      4.77 o 
  -9   8   7        7.61        3.52      4.15 o 
  -8   8   7      148.59      147.39     12.61 o 
  -7   8   7       42.34       44.93      8.67 o 
  -6   8   7      131.93      117.44      9.46 o 
  -5   8   7      132.24      156.31      6.56 o 
  -4   8   7      207.37      183.90      9.53 o 
  -3   8   7       99.17       90.73      4.61 o 
  -2   8   7      101.55       95.20      4.43 o 
  -1   8   7      267.08      294.00      8.36 o 
   0   8   7      173.88      163.55      5.57 o 
   1   8   7        4.72        5.12      2.79 o 
   2   8   7     1189.56     1113.74     27.31 o 
   3   8   7     1280.11     1399.73     39.02 o 
   4   8   7     2555.83     2761.66     96.55 o 
   5   8   7      200.14      159.38     14.58 o 
   6   8   7       73.20       47.29      7.88 o 
   7   8   7      470.21      449.27     21.28 o 
   8   8   7       77.73      109.56     11.03 o 
   9   8   7      100.91       70.15     10.25 o 
  10   8   7       39.65       55.96     11.03 o 
  11   8   7        0.00       -5.52      9.46 o 
  12   8   7       12.80       26.80     11.03 o 
  13   8   7       65.01       63.06     13.40 o 
  14   8   7        2.93       -2.36     11.82 o 
 -15   9   7        0.68        7.56      6.79 o 
 -14   9   7        8.09        4.43      6.68 o 
 -13   9   7        0.11       -5.47      5.47 o 
 -12   9   7        8.82       13.40      5.47 o 
 -11   9   7       50.96       54.93      5.56 o 
 -10   9   7       14.36        9.46      4.23 o 
  -9   9   7       50.36       20.49      9.46 o 
  -8   9   7       97.89      122.17     11.82 o 
  -7   9   7       61.89       55.96      9.46 o 
  -6   9   7        5.85       18.92      5.02 o 
  -5   9   7        7.59       -3.11      4.71 o 
  -4   9   7      354.58      256.04      9.26 o 
  -3   9   7       22.54       27.46      3.67 o 
  -2   9   7      565.01      552.46     12.92 o 
  -1   9   7        0.24        0.79      2.73 o 
   0   9   7      345.89      285.35     21.28 o 
   1   9   7      140.73      131.24      6.13 o 
   2   9   7       71.89       62.28      4.46 o 
   3   9   7     2909.72     2810.64     87.10 o 
   4   9   7     5821.64     5777.15    135.43 o 
   5   9   7     1282.52     1090.07     40.20 o 
   6   9   7      269.56      309.76     17.34 o 
   7   9   7      821.97      847.31     33.89 o 
   8   9   7       81.07       99.31     11.82 o 
   9   9   7       50.46       44.14      9.46 o 
  10   9   7       22.68       16.55     10.25 o 
  11   9   7       19.54       25.22     11.03 o 
  12   9   7       13.17        6.31     11.82 o 
  13   9   7       11.15        8.67     12.61 o 
 -15  10   7       35.62       43.81      6.97 o 
 -14  10   7       31.68       38.82      6.89 o 
 -13  10   7       43.41       42.05      5.91 o 
 -12  10   7        7.26       22.45      5.91 o 
 -11  10   7        1.47        1.58     10.25 o 
 -10  10   7      358.50      275.08     19.70 o 
  -9  10   7      827.52      855.19     36.26 o 
  -8  10   7      373.67      393.67     27.59 o 
  -7  10   7        8.29       -0.23      5.83 o 
  -6  10   7       15.11       25.65      5.83 o 
  -5  10   7      199.46      188.21      9.18 o 
  -4  10   7      514.69      511.00     26.01 o 
  -3  10   7       82.84       89.07      6.41 o 
  -2  10   7        4.61        5.52      3.90 o 
  -1  10   7       16.90       18.92      3.90 o 
   0  10   7      171.63      166.03      7.25 o 
   1  10   7      480.15      433.30     12.82 o 
   2  10   7      289.05      257.85     11.43 o 
   3  10   7      140.35      119.02     10.25 o 
   4  10   7        0.85        1.58      6.31 o 
   5  10   7       57.46       51.23      8.67 o 
   6  10   7      258.02      290.05     16.55 o 
   7  10   7       75.94       75.67     10.25 o 
   8  10   7       84.74       69.36     10.25 o 
   9  10   7      163.90      219.12     17.34 o 
  10  10   7       76.97       53.60     11.82 o 
  11  10   7        3.52       -3.94     10.25 o 
  12  10   7       81.41       74.09     14.19 o 
  13  10   7      174.43      224.63     20.49 o 
 -14  11   7       10.52        8.67     12.61 o 
 -13  11   7       19.08       31.53     13.40 o 
 -12  11   7       69.52       59.11     13.40 o 
 -11  11   7       51.53       25.22     11.82 o 
 -10  11   7      161.19      222.27     18.13 o 
  -9  11   7       31.95       59.90     11.03 o 
  -8  11   7       17.46        2.36      9.46 o 
  -7  11   7       23.77       11.82      8.67 o 
  -6  11   7        1.50       -3.15      7.88 o 
  -5  11   7       89.40       74.79      6.95 o 
  -4  11   7        0.55        0.00      6.31 o 
  -3  11   7       87.78       74.88      7.88 o 
  -2  11   7       10.73       15.76      6.31 o 
  -1  11   7       23.94       29.95      7.09 o 
   0  11   7       42.82       34.68      7.09 o 
   1  11   7       53.08       59.11      7.88 o 
   2  11   7      176.91      154.49     11.82 o 
   3  11   7      203.10      186.80     12.61 o 
   4  11   7      517.67      461.09     20.49 o 
   5  11   7      660.94      630.55     26.80 o 
   6  11   7      122.25       92.22     10.25 o 
   7  11   7        0.27       -4.73      7.88 o 
   8  11   7       57.03       44.14     10.25 o 
   9  11   7        3.46        9.46      9.46 o 
  10  11   7       34.84       17.34     11.03 o 
  11  11   7        0.06        7.09     11.03 o 
  12  11   7        3.18       -8.67     11.03 o 
 -13  12   7        1.69       12.61     12.61 o 
 -12  12   7       16.11       11.03     11.82 o 
 -11  12   7        4.83       -4.73     11.03 o 
 -10  12   7        4.95        7.88     10.25 o 
  -9  12   7       49.51       46.50     11.03 o 
  -8  12   7      400.56      355.47     21.28 o 
  -7  12   7      159.58      152.91     13.40 o 
  -6  12   7       68.10       79.61     11.03 o 
  -5  12   7      194.93      181.28     14.19 o 
  -4  12   7       33.28       26.01      7.88 o 
  -3  12   7      421.32      381.48     18.92 o 
  -2  12   7     2247.68     2143.09     74.09 o 
  -1  12   7      273.99      231.73     14.19 o 
   0  12   7        0.02        4.73      4.73 o 
   1  12   7        4.57       17.34      7.09 o 
   2  12   7       31.61       33.89      7.88 o 
   3  12   7      102.53      114.29     10.25 o 
   4  12   7        7.32        2.36      7.09 o 
   5  12   7       10.62       21.28      7.88 o 
   6  12   7      272.01      267.99     16.55 o 
   7  12   7       39.36       32.32      9.46 o 
   8  12   7        1.47       18.92     10.25 o 
   9  12   7       18.60       16.55     10.25 o 
  10  12   7        5.97       12.61     11.03 o 
  11  12   7       22.37       31.53     12.61 o 
 -12  13   7        0.02        4.73     11.82 o 
 -11  13   7       23.34       29.16     11.82 o 
 -10  13   7        9.87       22.07     11.03 o 
  -9  13   7      103.12      116.65     14.19 o 
  -8  13   7       42.87       42.56     11.03 o 
  -7  13   7        8.48       16.55      9.46 o 
  -6  13   7       55.58       52.81     10.25 o 
  -5  13   7       18.15       25.22      9.46 o 
  -4  13   7       71.68       63.84      9.46 o 
  -3  13   7        0.70        7.09      7.88 o 
  -2  13   7        1.48       10.25      7.09 o 
  -1  13   7        0.01       -7.09      7.09 o 
   0  13   7       18.59        7.09      7.09 o 
   1  13   7       64.68       67.78      8.67 o 
   2  13   7        0.09       -3.15      7.09 o 
   3  13   7      126.99      135.57     11.82 o 
   4  13   7        4.34       -2.36      7.88 o 
   5  13   7        1.46       -4.73      7.88 o 
   6  13   7      135.26      115.08     12.61 o 
   7  13   7      123.88      100.10     12.61 o 
   8  13   7        3.02       11.82     10.25 o 
   9  13   7       23.50       18.92     11.03 o 
 -11  14   7       19.04       16.55     12.61 o 
 -10  14   7       25.77       45.72     12.61 o 
  -9  14   7        6.11       19.70     11.03 o 
  -8  14   7        0.15       -9.46      9.46 o 
  -7  14   7        0.96        3.94      9.46 o 
  -6  14   7       10.33        9.46      9.46 o 
  -5  14   7      117.62      101.68     11.82 o 
  -4  14   7       94.85       72.51     10.25 o 
  -3  14   7       68.17       59.11     10.25 o 
  -2  14   7       24.99       29.95      8.67 o 
  -1  14   7       66.63      100.89     11.03 o 
   0  14   7       50.17       24.43      8.67 o 
   1  14   7        2.82        7.09      5.57 o 
   2  14   7        6.91        7.09      8.67 o 
   3  14   7       27.37       51.23     10.25 o 
   4  14   7       12.65       14.98      9.46 o 
   5  14   7       66.19       85.91     11.03 o 
   6  14   7      131.93      123.75     13.40 o 
   7  14   7      107.93      121.38     14.19 o 
   8  14   7        7.21        4.73     10.25 o 
  -9  15   7        3.30       -5.52     11.03 o 
  -8  15   7       19.33       29.95     11.82 o 
  -7  15   7        0.02       -0.79      8.67 o 
  -6  15   7        0.09        0.79      9.46 o 
  -5  15   7        0.28       -8.67      8.67 o 
  -4  15   7        2.19        1.58      9.46 o 
  -3  15   7       40.86       28.37      9.46 o 
  -2  15   7        7.68        0.79      7.88 o 
  -1  15   7      111.37      128.48     12.61 o 
   0  15   7        3.53       -5.52      7.88 o 
   1  15   7       78.50       83.55     11.03 o 
   2  15   7       22.80       21.28      6.69 o 
   3  15   7      105.82      104.04     11.82 o 
   4  15   7       11.58       11.82     10.25 o 
   5  15   7        6.82       10.25     10.25 o 
   6  15   7        0.98       -0.79     10.25 o 
  -7  16   7       15.46        2.36     11.03 o 
  -6  16   7        0.15       -6.31     10.25 o 
  -5  16   7        0.02       -9.46      9.46 o 
  -4  16   7       16.00       15.76      9.46 o 
  -3  16   7       13.09       20.49     10.25 o 
  -2  16   7       71.26       69.36     11.82 o 
  -1  16   7        5.83       10.25      9.46 o 
   0  16   7      242.05      253.80     18.13 o 
   1  16   7      446.06      566.71     26.80 o 
   2  16   7       48.72       46.78      8.67 o 
   3  16   7       45.67       33.10     10.25 o 
  -2 -18   8       25.50       44.14     14.98 o 
  -1 -18   8       40.55       66.21     15.76 o 
   0 -18   8        0.22        1.58     12.61 o 
   1 -18   8        6.45        6.51      5.05 o 
   2 -18   8        4.21        1.27      8.28 o 
   3 -18   8        9.51        9.96      5.71 o 
   4 -18   8        5.24       -2.10      5.64 o 
   5 -18   8       24.68       25.22     14.19 o 
   6 -18   8        1.35        7.88     13.40 o 
  -5 -17   8       15.27       17.14      4.83 o 
  -4 -17   8       33.74       40.35      5.34 o 
  -3 -17   8        2.72       -3.08      5.05 o 
  -2 -17   8        1.57       -2.36      5.00 o 
  -1 -17   8        0.31        1.41      7.49 o 
   0 -17   8        1.26       -1.84      5.64 o 
   1 -17   8       18.65        8.18      9.06 o 
   2 -17   8       49.16       26.67      6.27 o 
   3 -17   8       36.73       47.82      7.09 o 
   4 -17   8       36.33       48.23      7.40 o 
   5 -17   8        7.10       18.49     17.34 o 
   6 -17   8        6.26        9.63      6.79 o 
   7 -17   8       11.52       10.73      6.68 o 
   8 -17   8       35.24       16.36     10.64 o 
  -7 -16   8      192.30      233.43     15.76 o 
  -6 -16   8      160.51      196.95     11.43 o 
  -5 -16   8       17.47       13.99      6.08 o 
  -4 -16   8        0.26       -4.89      4.89 o 
  -3 -16   8        5.12        6.28      4.97 o 
  -2 -16   8        0.38       -2.87      5.47 o 
  -1 -16   8        1.99        0.26     12.22 o 
   0 -16   8       63.94       99.38      7.87 o 
   1 -16   8        2.55        9.36      6.08 o 
   2 -16   8       20.88       11.82     12.61 o 
   3 -16   8       30.40       21.60      6.56 o 
   4 -16   8       13.10        9.25      5.97 o 
   5 -16   8       20.88       24.12      6.56 o 
   6 -16   8        3.75        1.58      6.31 o 
   7 -16   8       25.72       23.29      7.40 o 
   8 -16   8        0.19       -0.29      7.14 o 
   9 -16   8        9.67       22.02     14.98 o 
  10 -16   8        0.49       -0.53      7.14 o 
  -9 -15   8        3.11        5.07      6.89 o 
  -8 -15   8        0.46        1.46      8.67 o 
  -7 -15   8       31.24       20.70      6.79 o 
  -6 -15   8       76.51       82.55      8.67 o 
  -5 -15   8       40.37       35.66      6.68 o 
  -4 -15   8       51.53       51.84     13.79 o 
  -3 -15   8        5.29       -2.78      4.90 o 
  -2 -15   8       18.97       22.01      9.85 o 
  -1 -15   8        0.02       -6.70      6.70 o 
   0 -15   8        4.72        5.00      6.70 o 
   1 -15   8       37.20       32.90      9.46 o 
   2 -15   8       24.54       30.70      6.56 o 
   3 -15   8       34.38       23.03      7.49 o 
   4 -15   8       68.71       70.71      7.73 o 
   5 -15   8        2.79        1.30      6.25 o 
   6 -15   8       21.68       30.75      6.68 o 
   7 -15   8        4.29        8.61      6.68 o 
   8 -15   8        0.04        6.22      7.14 o 
   9 -15   8        5.94       -3.00      9.06 o 
  10 -15   8        3.94       -4.62      7.73 o 
  11 -15   8       15.52       19.81      8.14 o 
 -10 -14   8        0.01        1.31      6.79 o 
  -9 -14   8      129.88      202.68     11.66 o 
  -8 -14   8       22.34       49.44      7.73 o 
  -7 -14   8        0.00        6.15      6.18 o 
  -6 -14   8       59.20       66.17      7.40 o 
  -5 -14   8       99.61       93.28      9.06 o 
  -4 -14   8       64.44       83.76      7.87 o 
  -3 -14   8      135.81      137.22      8.90 o 
  -2 -14   8       16.04       12.31      5.16 o 
  -1 -14   8        3.24       -6.70      6.70 o 
   0 -14   8       91.89       85.66      7.73 o 
   1 -14   8       25.10       31.54     11.43 o 
   2 -14   8        0.00       -5.49      5.49 o 
   3 -14   8      235.03      219.20     10.78 o 
   4 -14   8      252.15      250.74     11.74 o 
   5 -14   8       40.12       15.63      6.41 o 
   6 -14   8        7.18       12.77      7.09 o 
   7 -14   8        8.52        7.92      7.09 o 
   8 -14   8       11.60       13.34      6.68 o 
   9 -14   8       31.16       23.18      7.57 o 
  10 -14   8      284.30      396.07     16.67 o 
  11 -14   8      106.00      115.46     10.35 o 
  12 -14   8       34.63       30.74     10.25 o 
  13 -14   8      169.95      199.41     16.55 o 
 -11 -13   8       18.56       16.71     10.64 o 
 -10 -13   8        0.05        2.61      7.49 o 
  -9 -13   8       21.87       30.55      7.57 o 
  -8 -13   8       13.32       15.10      6.99 o 
  -7 -13   8       20.23       18.92      6.41 o 
  -6 -13   8       10.86        1.64      5.97 o 
  -5 -13   8       47.95       37.36      6.56 o 
  -4 -13   8        8.80       -2.36      5.67 o 
  -3 -13   8      120.37      146.03      8.88 o 
  -2 -13   8       70.27       56.80      5.55 o 
  -1 -13   8       51.81       30.19      5.97 o 
   0 -13   8        1.98        0.43      5.49 o 
   1 -13   8       13.72       17.45      5.67 o 
   2 -13   8        5.25        1.80      5.67 o 
   3 -13   8       77.24       59.89     10.64 o 
   4 -13   8      185.42      190.56     10.41 o 
   5 -13   8      332.79      348.43     13.63 o 
   6 -13   8      224.78      239.58     11.74 o 
   7 -13   8       93.80      121.45      8.71 o 
   8 -13   8        9.76       -0.21      5.97 o 
   9 -13   8        2.27        5.77      8.67 o 
  10 -13   8        0.34       11.34      6.99 o 
  11 -13   8        3.07       -0.99      7.28 o 
  12 -13   8       26.73       47.29     11.03 o 
  13 -13   8        0.62       -3.15      9.46 o 
  14 -13   8        0.02        0.00     11.03 o 
 -12 -12   8        8.17       -7.28      7.28 o 
 -11 -12   8        0.11       -6.51      6.79 o 
 -10 -12   8        1.35       -0.47      6.56 o 
  -9 -12   8        2.60       -5.79     13.01 o 
  -8 -12   8       12.38       18.48      7.14 o 
  -7 -12   8       15.27       29.44      9.46 o 
  -6 -12   8       17.42       19.25      6.41 o 
  -5 -12   8        1.90       -5.83      5.83 o 
  -4 -12   8      489.07      474.06     15.90 o 
  -3 -12   8      571.47      654.96     19.50 o 
  -2 -12   8       15.96        5.01      5.69 o 
  -1 -12   8       49.36       26.72      6.23 o 
   0 -12   8      375.34      371.89     13.90 o 
   1 -12   8      922.42      991.39     21.27 o 
   2 -12   8       31.26       15.94      5.07 o 
   3 -12   8       46.18       27.83      5.31 o 
   4 -12   8       25.83       16.95      5.07 o 
   5 -12   8       19.56       18.25      5.79 o 
   6 -12   8       83.50       90.63      6.45 o 
   7 -12   8       33.64       34.56      5.52 o 
   8 -12   8       24.75       20.22      5.68 o 
   9 -12   8       78.15       59.01      6.24 o 
  10 -12   8        0.66        0.70      5.44 o 
  11 -12   8       20.93       31.99      6.58 o 
  12 -12   8        9.24       17.79      7.74 o 
  13 -12   8        0.49        7.21      7.51 o 
  14 -12   8       13.44       31.68      8.71 o 
 -13 -11   8        5.36        1.52      7.40 o 
 -12 -11   8        1.98      -10.49     12.22 o 
 -11 -11   8       10.18       13.96      7.57 o 
 -10 -11   8       10.17       17.28      6.99 o 
  -9 -11   8       21.48       27.42      6.99 o 
  -8 -11   8       53.05       74.61      7.87 o 
  -7 -11   8       38.13       21.49      6.25 o 
  -6 -11   8       41.72       35.60      6.91 o 
  -5 -11   8        0.36       -2.69      4.51 o 
  -4 -11   8      409.73      545.81     13.86 o 
  -3 -11   8      851.83      967.52     20.81 o 
  -2 -11   8      625.71      599.56     21.49 o 
  -1 -11   8        1.32       -3.57      3.67 o 
   0 -11   8       68.55       47.23      4.84 o 
   1 -11   8       36.02        4.06      4.24 o 
   2 -11   8     1070.51      938.97     20.07 o 
   3 -11   8      144.30      126.38      6.55 o 
   4 -11   8     1662.85     1662.23     32.89 o 
   5 -11   8     3961.44     3832.55     70.87 o 
   6 -11   8     1022.18     1032.50     22.30 o 
   7 -11   8      279.35      241.68      9.31 o 
   8 -11   8       12.51        2.16      4.96 o 
   9 -11   8      125.01      112.26      7.52 o 
  10 -11   8        9.14       -4.05      7.09 o 
  11 -11   8        8.84        3.47      5.56 o 
  12 -11   8        2.38        7.50     19.31 o 
  13 -11   8       55.52       59.67      8.87 o 
  14 -11   8        2.38       -2.55     12.61 o 
  15 -11   8       36.08       61.55     16.95 o 
 -14 -10   8       21.57        9.46      9.46 o 
 -13 -10   8       15.15       15.68      7.73 o 
 -12 -10   8        8.09       -4.03      8.28 o 
 -11 -10   8       17.51        5.74      7.57 o 
 -10 -10   8       53.33       48.23     13.40 o 
  -9 -10   8      326.16      299.60     11.68 o 
  -8 -10   8       18.59       26.11      5.78 o 
  -7 -10   8      536.10      560.59     14.47 o 
  -6 -10   8      430.32      397.91     11.52 o 
  -5 -10   8       19.30       19.23      5.09 o 
  -4 -10   8       63.27       64.28      5.66 o 
  -3 -10   8     1407.49     1369.47     27.33 o 
  -2 -10   8      417.01      395.60     10.80 o 
  -1 -10   8      451.49      445.14     10.13 o 
   0 -10   8        3.83       -0.51      3.88 o 
   1 -10   8      261.42      351.89      9.93 o 
   2 -10   8        6.18       -0.53      3.96 o 
   3 -10   8     1083.89     1123.89     23.21 o 
   4 -10   8        6.00        5.11      4.23 o 
   5 -10   8     2025.95     1944.59     37.58 o 
   6 -10   8       26.07       55.02      5.42 o 
   7 -10   8      762.78      663.81     16.12 o 
   8 -10   8      192.59      247.74      9.12 o 
   9 -10   8      374.09      374.74     11.98 o 
  10 -10   8        1.20       -4.69      4.69 o 
  11 -10   8       38.43       32.13      5.88 o 
  12 -10   8       12.53        8.54      6.95 o 
  13 -10   8      151.15      169.88     11.10 o 
  14 -10   8       12.62       10.27      7.74 o 
  15 -10   8        5.54        6.63      7.51 o 
  16 -10   8       16.11       24.43      8.92 o 
 -15  -9   8        5.72        2.36     10.25 o 
 -14  -9   8       11.60       16.55     10.25 o 
 -13  -9   8        9.58        1.94      7.49 o 
 -12  -9   8      136.06      144.97     13.36 o 
 -11  -9   8        0.58        2.97      7.29 o 
 -10  -9   8      525.66      509.59     14.74 o 
  -9  -9   8      165.21      170.99      8.09 o 
  -8  -9   8        0.11       -4.75      4.75 o 
  -7  -9   8      360.76      377.32     11.15 o 
  -6  -9   8       21.20        5.57      4.14 o 
  -5  -9   8       82.24       76.14      5.87 o 
  -4  -9   8        0.59       -3.71      3.71 o 
  -3  -9   8      242.64      275.29      8.58 o 
  -2  -9   8      342.31      439.18     11.15 o 
  -1  -9   8       48.37       33.11      3.32 o 
   0  -9   8        0.41       -2.93      2.93 o 
   1  -9   8     2829.55     3070.62     49.54 o 
   2  -9   8        9.27        8.83      4.32 o 
   3  -9   8      606.20      600.76     12.25 o 
   4  -9   8       77.73       78.11      4.52 o 
   5  -9   8      695.57      725.51     14.48 o 
   6  -9   8      927.04     1060.79     34.40 o 
   7  -9   8     1514.77     1462.05     29.45 o 
   8  -9   8       72.87       88.61      6.18 o 
   9  -9   8      254.32      206.06      8.74 o 
  10  -9   8       58.59      101.20      7.01 o 
  11  -9   8        4.30        0.20      5.07 o 
  12  -9   8        0.27        0.00      6.39 o 
  13  -9   8       56.59       94.41      8.87 o 
  14  -9   8        2.21      -14.19     14.19 o 
  15  -9   8       11.74        8.78      8.07 o 
  16  -9   8       25.38       30.79      8.63 o 
 -15  -8   8        3.93       18.13     10.25 o 
 -14  -8   8       16.98       29.65      7.95 o 
 -13  -8   8        3.15        5.80      5.78 o 
 -12  -8   8      233.63      238.95     10.20 o 
 -11  -8   8       33.04       34.94      6.09 o 
 -10  -8   8       29.61       22.87      5.62 o 
  -9  -8   8      298.89      283.50     11.64 o 
  -8  -8   8        0.40       -3.15      4.34 o 
  -7  -8   8      214.63      192.42      8.57 o 
  -6  -8   8      109.23      116.44     10.54 o 
  -5  -8   8      252.21      264.13      8.74 o 
  -4  -8   8      951.20     1020.61     18.52 o 
  -3  -8   8       35.76       25.30      3.40 o 
  -2  -8   8      669.84      936.45     16.94 o 
  -1  -8   8     1210.48     1227.16     24.02 o 
   0  -8   8      550.91      657.99     12.85 o 
   1  -8   8      190.16      174.88      6.37 o 
   2  -8   8      341.76      282.34      8.12 o 
   3  -8   8      731.37      697.40     14.41 o 
   4  -8   8       58.16       75.11      5.73 o 
   5  -8   8       14.87       22.30      3.43 o 
   6  -8   8      228.70      215.36      7.12 o 
   7  -8   8      163.03      192.42      7.08 o 
   8  -8   8      231.27      220.95      7.65 o 
   9  -8   8      334.21      303.72     11.58 o 
  10  -8   8        0.04       -4.64      4.64 o 
  11  -8   8       78.29       96.22      7.06 o 
  12  -8   8       16.42        0.10      6.70 o 
  13  -8   8        4.77        2.26      6.39 o 
  14  -8   8       18.40       26.17      9.85 o 
  15  -8   8       30.79       30.37     11.03 o 
  16  -8   8        4.73       10.25      8.36 o 
 -16  -7   8        0.84       -7.51      7.51 o 
 -15  -7   8        1.15        3.24      7.74 o 
 -14  -7   8        1.46       -6.69      6.69 o 
 -13  -7   8        6.05        1.18      6.69 o 
 -12  -7   8       14.54       20.41      5.72 o 
 -11  -7   8      130.33      127.43      7.37 o 
 -10  -7   8      180.66      185.75      8.86 o 
  -9  -7   8      274.95      319.51     17.72 o 
  -8  -7   8     2011.48     1840.24     35.92 o 
  -7  -7   8      305.53      312.93      9.66 o 
  -6  -7   8       44.23       44.46      4.89 o 
  -5  -7   8      158.02      150.63      6.03 o 
  -4  -7   8        4.66       -1.73      2.94 o 
  -3  -7   8      504.35      521.48     17.63 o 
  -2  -7   8      368.02      419.54      9.78 o 
  -1  -7   8      494.08      541.97     11.54 o 
   0  -7   8     2950.01     2892.99     46.49 o 
   1  -7   8        5.40       -1.49      2.54 o 
   2  -7   8      879.74      854.39     15.55 o 
   3  -7   8      405.70      276.00      6.94 o 
   4  -7   8     1051.51     1280.37     22.17 o 
   5  -7   8        3.93        9.95      4.12 o 
   6  -7   8        2.94        6.60      3.30 o 
   7  -7   8      835.79     1031.85     19.12 o 
   8  -7   8        1.07        5.21      4.78 o 
   9  -7   8       10.99        3.13      3.91 o 
  10  -7   8       59.45       25.29      4.52 o 
  11  -7   8      155.88      164.50      8.01 o 
  12  -7   8      108.57       98.10     18.52 o
[truncated: 700,102 more chars]
